# Supplementary material for: The causal effects of dietary component intake and blood metabolites on risk of delirium: a Mendelian randomization study
Source: Front Nutr. 2024 Nov 27;11:1441821. doi: 10.3389/fnut.2024.1441821 (PMC11631601; doi:10.3389/fnut.2024.1441821)
Supplement: Supplementary file 1 [file Table_1.xlsx]

## Sheet: Table of contents
Table of contents
Supplementary Table S1. Genetic associations of dietary component intake
Supplementary Table S2. Genetic associations of blood metabolites
Supplementary Table S3. Results of causal associations between dietary component intake and delirium
Supplementary Table S4. Results of causal associations between blood metabolites and delirium
Supplementary Table S5. The causal effects of four types of dietary intakes on the two blood metabolites
Supplementary Table S6. Results of causal associations between polyunsaturated fatty acids, blood lipids and coffee-related metabolites and delirium
Supplementary Table S7. Reverse MR analysis results

## Sheet: Table S1
Supplementary Table S1. Genetic associations of dietary component intake
Exposure	SNP	Effect allele	Other allele	Beta	EAF	SE	P	F
Beef intake	rs114767208	A	G	0.0582834	0.969201	0.0126831	4.32043e-06	21.1166
	rs117702358	A	T	-0.0979279	0.989606	0.0215761	5.65948e-06	20.5993
	rs12185620	C	G	-0.0575578	0.971547	0.0129967	9.48197e-06	19.6123
	rs143363049	A	T	-0.101765	0.989764	0.0215795	2.40732e-06	22.2382
	rs148187295	T	C	-0.058407	0.96884	0.0125441	3.22188e-06	21.6789
	rs149318904	T	C	0.101579	0.989539	0.0213744	2.01064e-06	22.5843
	rs1493708	A	C	-0.0209807	0.60312	0.00449701	3.07913e-06	21.766
	rs2602248	G	A	-0.0209437	0.342417	0.00464501	6.51805e-06	20.3292
	rs275857	T	G	-0.0507762	0.958814	0.010938	3.44713e-06	21.5492
	rs321533	G	A	0.0809907	0.0153938	0.017592	4.14782e-06	21.1947
	rs4831766	C	T	0.0211346	0.691661	0.00472016	7.55177e-06	20.0475
	rs62104079	C	G	-0.0239203	0.773904	0.00518517	3.96505e-06	21.2811
	rs62263127	C	A	-0.0650647	0.973666	0.0135573	1.59256e-06	23.032
	rs62508851	G	A	-0.0314364	0.884904	0.00690587	5.3107e-06	20.7212
	rs7118187	T	C	0.0297195	0.878664	0.0066725	8.42755e-06	19.8377
	rs71609620	C	T	0.0693958	0.979409	0.0154266	6.84531e-06	20.2354
	rs7697997	G	A	0.0201906	0.639806	0.0045281	8.23568e-06	19.8817
	rs78800426	A	G	-0.0669743	0.978851	0.0151347	9.63502e-06	19.5819
Poultry intake	rs10810867	T	C	0.0259723	0.313006	0.00511419	3.80462e-07	25.7901
	rs11532867	G	A	0.0231594	0.640053	0.0049959	3.55769e-06	21.4888
	rs12309537	G	T	0.0225096	0.671194	0.00505884	8.60457e-06	19.7979
	rs139386215	T	C	0.0839366	0.980805	0.0174545	1.51772e-06	23.1246
	rs17648656	T	C	0.0214071	0.524664	0.00473317	6.10335e-06	20.4549
	rs2869444	G	C	-0.031917	0.85625	0.0067654	2.38539e-06	22.2558
	rs34010017	G	A	0.0263848	0.620165	0.00497417	1.13066e-07	28.1353
	rs4916798	G	A	0.0215472	0.491785	0.00476533	6.13595e-06	20.4448
	rs62104048	C	T	0.0308688	0.84936	0.00663891	3.32449e-06	21.6188
	rs62128640	C	A	-0.1004	0.988985	0.0226499	9.30718e-06	19.6481
	rs62157712	A	G	-0.0263088	0.762698	0.00558553	2.47512e-06	22.185
	rs696489	T	C	0.0258276	0.224761	0.00571466	6.19753e-06	20.4255
	rs72634840	C	T	0.0519199	0.953516	0.0112392	3.84595e-06	21.3395
	rs76510725	T	A	0.0794737	0.981589	0.017598	6.30023e-06	20.3942
	rs77350011	G	A	-0.0600647	0.968302	0.0135331	9.06447e-06	19.6984
	rs77798208	G	T	0.0684205	0.975334	0.0154461	9.43974e-06	19.621
	rs78780353	G	A	-0.0734507	0.976749	0.0156116	2.54033e-06	22.1352
	rs8011314	C	T	0.0450845	0.935389	0.00970093	3.36078e-06	21.598
Salad/raw vegetable intake	rs1011939	G	A	0.00860383	0.280555	0.00162524	1.19739e-07	28.0251
	rs1019957	C	G	-0.00909409	0.783923	0.00178673	3.58438e-07	25.9059
	rs1096611	T	G	0.00710542	0.540987	0.00145203	9.90832e-07	23.9456
	rs10989030	T	A	-0.0106361	0.890186	0.00230606	3.98352e-06	21.2726
	rs11125813	G	A	-0.00994639	0.781915	0.00175268	1.38711e-08	32.205
	rs11227485	C	T	0.00719691	0.705742	0.0015861	5.69272e-06	20.5887
	rs114300324	G	A	0.0154638	0.950254	0.00331407	3.06951e-06	21.7724
	rs115312977	G	T	0.0129991	0.934393	0.00291866	8.43741e-06	19.8362
	rs116493405	G	A	-0.014369	0.947652	0.00324758	9.66504e-06	19.5763
	rs11742126	A	C	0.0065991	0.555289	0.00145604	5.83683e-06	20.541
	rs117443106	T	C	-0.0160678	0.946892	0.00321638	5.86531e-07	24.9561
	rs117996258	T	C	0.0169338	0.962953	0.00381669	9.13212e-06	19.6849
	rs11824377	A	G	0.00762484	0.439815	0.00145718	1.67141e-07	27.38
	rs12373799	G	A	0.0120557	0.907264	0.00251617	1.65719e-06	22.9564
	rs12429754	A	G	0.0102364	0.813456	0.0018647	4.02922e-08	30.1352
	rs12534792	T	C	0.0138025	0.942141	0.00309197	8.04474e-06	19.927
	rs12630752	A	G	0.00864961	0.766343	0.00170756	4.07346e-07	25.659
	rs13020607	T	C	0.0101484	0.833909	0.00193922	1.66578e-07	27.3867
	rs13060468	A	G	0.00680555	0.389447	0.0014879	4.78632e-06	20.9207
	rs1335388	T	C	0.00799365	0.242777	0.00168941	2.22748e-06	22.3881
	rs140806757	T	C	0.0297943	0.985826	0.00609688	1.02484e-06	23.8808
	rs1412102	G	A	0.0103296	0.858625	0.00207522	6.43805e-07	24.7763
	rs143040894	C	G	0.0130163	0.93291	0.00293796	9.40671e-06	19.6282
	rs145068798	C	G	-0.0166059	0.959691	0.00367017	6.05215e-06	20.4715
	rs146006840	C	T	0.015477	0.953725	0.00342246	6.12051e-06	20.4501
	rs146555011	C	T	-0.0187761	0.963906	0.00387322	1.24922e-06	23.4998
	rs149347903	G	T	0.023104	0.980412	0.00522684	9.85785e-06	19.5386
	rs1824400	A	T	0.00820109	0.237024	0.00169881	1.38219e-06	23.3051
	rs1878712	C	G	-0.00973532	0.850976	0.00206828	2.51432e-06	22.1554
	rs1894788	C	T	0.00821304	0.728372	0.00162704	4.46804e-07	25.4806
	rs2099904	T	C	-0.00799305	0.794717	0.00180925	9.96758e-06	19.5176
	rs2149314	T	A	-0.00971805	0.126881	0.00216762	7.35019e-06	20.0997
	rs2183298	C	T	-0.00760879	0.657663	0.00153643	7.33557e-07	24.5247
	rs2447090	A	G	0.00716101	0.640381	0.00151649	2.33428e-06	22.2981
	rs2658193	A	C	-0.0100187	0.123585	0.0022009	5.31118e-06	20.7214
	rs266070	A	G	0.00658345	0.465178	0.00144602	5.29305e-06	20.728
	rs2695442	A	G	-0.00752668	0.341657	0.00152255	7.674e-07	24.4378
	rs28655827	T	C	0.0104855	0.153089	0.0020031	1.65288e-07	27.4013
	rs2924739	C	T	0.00725551	0.602905	0.00150943	1.53383e-06	23.1051
	rs2945971	A	C	-0.00696122	0.338585	0.00152473	4.98224e-06	20.8441
	rs3095337	G	C	0.0120448	0.796402	0.00179025	1.72e-11	45.2658
	rs338933	G	C	0.00734689	0.324782	0.00155087	2.16628e-06	22.4416
	rs34186148	G	C	0.00873546	0.630168	0.00149354	4.9508e-09	34.2086
	rs34450918	T	G	0.0177178	0.966629	0.00400878	9.88188e-06	19.5341
	rs35201266	C	T	-0.00736228	0.725432	0.00164876	7.99434e-06	19.9392
	rs35625885	A	G	0.0125806	0.879013	0.00222792	1.63463e-08	31.8861
	rs35779991	T	C	-0.0119474	0.469104	0.00146342	3.23942e-16	66.651
	rs3828120	T	A	-0.00693046	0.67229	0.00153671	6.48504e-06	20.3394
	rs4083969	C	G	-0.0169766	0.946454	0.00322234	1.37609e-07	27.756
	rs41413	A	G	-0.00699149	0.63431	0.00150191	3.23884e-06	21.6695
	rs4739408	G	T	-0.00668494	0.453741	0.00144624	3.79544e-06	21.3655
	rs4762485	C	T	0.00863879	0.744281	0.00166968	2.29224e-07	26.7693
	rs4923594	C	T	-0.00819514	0.31114	0.00156272	1.57005e-07	27.501
	rs4969481	C	T	0.00947635	0.868762	0.0021437	9.84453e-06	19.5412
	rs502571	T	G	-0.00835336	0.812804	0.00185199	6.46846e-06	20.3443
	rs532395830	C	A	-0.0223295	0.974764	0.00461381	1.30032e-06	23.4227
	rs533137106	C	T	0.0298508	0.98831	0.00673462	9.31753e-06	19.6464
	rs57221424	C	G	-0.0094552	0.680345	0.00156152	1.40325e-09	36.6644
	rs59128343	C	T	0.00715963	0.435246	0.0014569	8.90981e-07	24.1501
	rs6090392	G	T	-0.00703335	0.630317	0.00150924	3.15927e-06	21.7173
	rs6135558	A	G	0.00709815	0.574555	0.00149444	2.03729e-06	22.5596
	rs61859624	G	A	-0.00830953	0.772384	0.00172528	1.46207e-06	23.197
	rs61884825	G	A	0.0121175	0.916043	0.00260702	3.35113e-06	21.6041
	rs61955907	C	T	0.00725415	0.687297	0.00155699	3.17632e-06	21.707
	rs62064215	A	C	-0.00928545	0.845819	0.00200327	3.56693e-06	21.4845
	rs62107261	T	C	0.0177265	0.952719	0.00340371	1.90898e-07	27.1231
	rs62132800	C	T	-0.0114783	0.910736	0.00256944	7.92399e-06	19.9561
	rs62150278	C	T	0.0263192	0.98062	0.00522587	4.7454e-07	25.3645
	rs638089	C	T	0.00758861	0.481529	0.00145004	1.66424e-07	27.3881
	rs6482190	A	G	-0.0120441	0.277833	0.0016211	1.08929e-13	55.1985
	rs6563232	C	T	0.0103173	0.87488	0.00219252	2.53012e-06	22.1433
	rs6666119	A	G	0.00733199	0.695469	0.00157769	3.36304e-06	21.5972
	rs6683880	C	G	-0.00873051	0.783129	0.00177151	8.29596e-07	24.2879
	rs67497633	G	A	-0.0102254	0.831247	0.00192786	1.13281e-07	28.1325
	rs7021260	C	T	0.0093457	0.32427	0.00154592	1.49041e-09	36.5467
	rs7041787	A	G	0.00721231	0.710456	0.00160591	7.08567e-06	20.1699
	rs705224	C	T	0.00714858	0.560955	0.00145405	8.81855e-07	24.1701
	rs7126224	T	C	0.00639816	0.488942	0.00144359	9.33192e-06	19.6436
	rs7187143	A	C	0.0088216	0.678133	0.00155044	1.27235e-08	32.373
	rs72674979	C	T	0.00851062	0.797016	0.00180809	2.51433e-06	22.1554
	rs73374119	A	G	-0.0101294	0.855848	0.00205798	8.56647e-07	24.2261
	rs7433849	T	C	0.00730178	0.457539	0.00145065	4.8174e-07	25.3355
	rs7458242	G	A	0.00679866	0.396608	0.0014856	4.73093e-06	20.9431
	rs75971995	C	T	0.0158424	0.949517	0.00331988	1.82422e-06	22.7717
	rs78940819	C	T	-0.0190245	0.970082	0.00422831	6.81761e-06	20.2437
	rs7970482	G	A	0.00826314	0.689668	0.00156076	1.19476e-07	28.0295
	rs812603	C	T	-0.0122832	0.295464	0.00159311	1.25667e-14	59.4469
	rs8130508	G	A	-0.00813429	0.714468	0.00161292	4.57813e-07	25.4338
	rs9323534	C	T	0.00716475	0.566954	0.00145808	8.93171e-07	24.1456
	rs9342711	A	G	-0.00782032	0.701495	0.00158662	8.26879e-07	24.2941
	rs9387295	G	A	0.00832869	0.729684	0.0016257	3.00476e-07	26.2464
	rs9423343	G	A	0.007191	0.704566	0.00161958	8.99382e-06	19.7139
	rs9513829	T	C	0.00721937	0.626733	0.00151381	1.85151e-06	22.7433
	rs956362	A	G	-0.0100237	0.79105	0.0017895	2.12592e-08	31.3755
	rs9790574	C	T	0.0092463	0.821942	0.00190059	1.14483e-06	23.6678
	rs9890999	C	T	0.00716785	0.666668	0.00154326	3.40691e-06	21.5724
	rs9907786	C	A	0.00773648	0.692711	0.00157051	8.38933e-07	24.2663
	rs9961008	G	A	0.00805558	0.261849	0.00164389	9.56756e-07	24.013
Fresh fruit intake	rs10043540	A	G	-0.00759437	0.763537	0.00145865	1.92493e-07	27.1069
	rs10064431	T	C	0.00759678	0.475913	0.00123496	7.67843e-10	37.84
	rs10249294	G	A	-0.0197687	0.626551	0.00127469	3.03166e-54	240.517
	rs1035390	T	C	0.00598529	0.580717	0.00124929	1.65987e-06	22.9531
	rs10412051	C	T	-0.00557696	0.464994	0.00123607	6.42655e-06	20.3567
	rs10501667	A	G	0.00616332	0.649715	0.00130831	2.46642e-06	22.1925
	rs1052486	A	G	0.00693882	0.524321	0.00123352	1.85294e-08	31.6429
	rs10740991	G	C	-0.0128866	0.280911	0.00137313	6.30207e-21	88.0747
	rs11032362	G	A	-0.0126972	0.909113	0.00214292	3.11953e-09	35.1077
	rs11129657	T	C	0.00814346	0.791412	0.0015252	9.33142e-08	28.5077
	rs11130633	T	C	-0.00703018	0.334293	0.00130779	7.63151e-08	28.8971
	rs111526888	A	G	-0.0103905	0.71918	0.001372	3.64048e-14	57.3539
	rs111915841	G	C	-0.00766339	0.679382	0.0013334	9.07048e-09	33.0308
	rs11248509	A	T	-0.00734077	0.62905	0.00128057	9.90029e-09	32.8605
	rs113119882	G	A	0.00921178	0.894656	0.00200796	4.48292e-06	21.0463
	rs113906809	A	G	0.0163654	0.971038	0.00369219	9.31756e-06	19.6464
	rs115165749	C	T	0.0124481	0.943783	0.00267482	3.25839e-06	21.6578
	rs11622939	C	T	0.00663213	0.75309	0.00143645	3.89248e-06	21.3169
	rs117061004	G	A	-0.0153471	0.966917	0.00344132	8.20885e-06	19.8884
	rs117118401	T	A	0.0124893	0.934219	0.00249188	5.38616e-07	25.12
	rs1172553	G	A	0.0116437	0.0631644	0.00253233	4.26553e-06	21.1417
	rs12044599	A	G	-0.00959921	0.790977	0.00152111	2.77824e-10	39.8243
	rs12102497	T	C	0.00577028	0.521276	0.00125024	3.92475e-06	21.3012
	rs12149902	G	T	0.00756228	0.755035	0.00143252	1.29893e-07	27.8678
	rs12416402	C	T	-0.00565862	0.548911	0.00124465	5.45872e-06	20.6692
	rs12420070	A	G	-0.00821463	0.63603	0.00128062	1.41234e-10	41.1466
	rs12428359	C	T	-0.00668768	0.25839	0.00140774	2.02762e-06	22.5686
	rs12521842	A	G	0.00786184	0.848476	0.00171877	4.7828e-06	20.9224
	rs12536253	G	C	0.00824746	0.752434	0.00143235	8.5123e-09	33.1543
	rs12575252	G	C	-0.00731794	0.655077	0.00130745	2.1794e-08	31.3275
	rs12650627	C	G	0.0133668	0.954067	0.0029706	6.80486e-06	20.2472
	rs12695010	G	A	-0.00585295	0.622397	0.00127812	4.66409e-06	20.9703
	rs12784301	A	G	-0.00741466	0.71325	0.00136145	5.14783e-08	29.6604
	rs12881573	C	T	-0.00577066	0.520448	0.00123394	2.91625e-06	21.8706
	rs12986222	T	C	0.00744412	0.614549	0.00126782	4.31678e-09	34.4754
	rs13299979	A	G	0.0059259	0.404573	0.00125725	2.43628e-06	22.2159
	rs1369465	C	T	-0.00670603	0.271707	0.00141136	2.0194e-06	22.5763
	rs140865897	C	T	0.00685318	0.672985	0.00131386	1.82766e-07	27.2072
	rs1461652	C	T	-0.00560438	0.470389	0.00123541	5.72087e-06	20.5793
	rs1497350	C	T	0.00568131	0.358312	0.00128578	9.93639e-06	19.5237
	rs150044527	C	T	-0.0172068	0.971938	0.00376692	4.92686e-06	20.8653
	rs1518324	C	A	-0.0056988	0.548252	0.00123988	4.30186e-06	21.1254
	rs1519480	C	T	0.00619134	0.323125	0.00131859	2.66041e-06	22.0469
	rs1548546	G	A	-0.00595217	0.59053	0.00125639	2.16337e-06	22.444
	rs1556623	G	A	0.00606929	0.562251	0.00124494	1.08722e-06	23.7671
	rs1620977	A	G	0.0126554	0.268873	0.00139103	9.21166e-20	82.7707
	rs163543	C	T	-0.0124058	0.0522022	0.00280675	9.87102e-06	19.5362
	rs16907122	G	A	-0.00770292	0.81318	0.00158614	1.19541e-06	23.5844
	rs17078928	C	A	0.00773531	0.846441	0.00174088	8.8573e-06	19.7431
	rs17086086	G	C	0.0172085	0.971837	0.00373245	4.01677e-06	21.2567
	rs17258783	C	T	0.00740577	0.783265	0.00149649	7.46905e-07	24.4901
	rs1866823	G	A	-0.00758474	0.45406	0.00126724	2.16073e-09	35.823
	rs192550675	T	C	-0.0126963	0.94537	0.00271469	2.91238e-06	21.8732
	rs1948229	G	C	0.00693072	0.192424	0.0015674	9.78882e-06	19.5522
	rs1964272	G	A	-0.00813023	0.516184	0.00123317	4.31195e-11	43.4668
	rs1991147	A	G	-0.00738396	0.174369	0.00162809	5.7508e-06	20.5693
	rs2023762	T	C	0.00745726	0.512731	0.00124235	1.94261e-09	36.0304
	rs2042464	A	T	-0.00885295	0.854135	0.00176728	5.46054e-07	25.0936
	rs2080216	T	C	-0.00572976	0.492689	0.00125744	5.19682e-06	20.7633
	rs2093654	A	G	-0.0070393	0.614105	0.00127584	3.44084e-08	30.4414
	rs216526	A	G	0.00623853	0.593208	0.00125631	6.84367e-07	24.6586
	rs2254860	A	G	0.00682079	0.702021	0.00134939	4.30989e-07	25.5501
	rs2293446	G	A	-0.0062549	0.611395	0.00126759	8.03589e-07	24.349
	rs2400568	G	A	-0.0106031	0.911107	0.00217478	1.08555e-06	23.7702
	rs2425841	G	A	-0.00640497	0.590666	0.00125862	3.60172e-07	25.8966
	rs2447097	T	G	0.00612271	0.456538	0.00125156	9.97846e-07	23.9322
	rs2472297	C	T	0.00656044	0.736064	0.00139495	2.5639e-06	22.118
	rs2609858	G	A	-0.00786227	0.826867	0.00163359	1.48765e-06	23.1637
	rs263391	C	A	-0.00736133	0.603748	0.00126678	6.20868e-09	33.7682
	rs2790688	C	T	-0.0112977	0.846117	0.00171151	4.08347e-11	43.5732
	rs28430635	A	G	0.00628462	0.387394	0.00126537	6.81262e-07	24.6673
	rs2844494	C	A	0.00602811	0.351502	0.00129028	2.98388e-06	21.8269
	rs28567372	T	G	0.00586657	0.647951	0.00129935	6.33099e-06	20.3852
	rs2899700	A	G	0.0134122	0.0526752	0.00275227	1.09829e-06	23.7474
	rs296015	C	A	0.00554222	0.467839	0.00124895	9.10139e-06	19.6913
	rs3124417	C	T	0.0087095	0.278451	0.0014058	5.81378e-10	38.3829
	rs3134459	C	T	0.0058043	0.621801	0.00128192	5.9597e-06	20.501
	rs327816	T	C	0.00567319	0.450442	0.00125158	5.82037e-06	20.5464
	rs329272	G	A	-0.00666707	0.514037	0.00123977	7.54513e-08	28.9192
	rs34162196	C	T	0.018184	0.89922	0.00204675	6.43094e-19	78.9309
	rs34627141	C	T	-0.00694527	0.645507	0.00128827	7.00019e-08	29.0645
	rs35812502	G	A	-0.00956928	0.910589	0.0021659	9.95451e-06	19.52
	rs358824	G	A	0.00827208	0.871989	0.00186949	9.65413e-06	19.5786
	rs371196279	A	G	0.00980384	0.902196	0.00208089	2.46067e-06	22.1969
	rs3760994	G	A	-0.00545713	0.503249	0.00123139	9.34942e-06	19.6397
	rs3806137	A	G	-0.00595254	0.666812	0.00131039	5.55697e-06	20.6349
	rs4141843	A	T	0.00832148	0.338254	0.00130656	1.90294e-10	40.564
	rs429358	T	C	-0.0108745	0.845092	0.00170312	1.71327e-10	40.7686
	rs4513099	A	G	-0.00653951	0.62519	0.00129312	4.25581e-07	25.5747
	rs4616077	T	C	0.00570868	0.560116	0.0012462	4.63081e-06	20.9843
	rs4708180	G	A	0.00608044	0.458069	0.0012389	9.20382e-07	24.0877
	rs4744240	C	T	-0.00736468	0.668564	0.0013094	1.86086e-08	31.6345
	rs485790	G	A	-0.00575662	0.46649	0.0012394	3.40572e-06	21.573
	rs4870866	C	T	-0.00944409	0.88963	0.00199574	2.2217e-06	22.3929
	rs4939118	T	A	-0.00742098	0.766195	0.00146374	3.98056e-07	25.7035
	rs4953149	T	C	0.00888752	0.657776	0.00131279	1.28808e-11	45.832
	rs4992979	C	T	0.00596923	0.507608	0.00124363	1.58801e-06	23.0384
	rs55657130	G	A	0.00745696	0.804512	0.00155872	1.71817e-06	22.8868
	rs55704958	G	A	-0.00625753	0.634871	0.00128119	1.03871e-06	23.8549
	rs55776336	C	T	0.00781692	0.853774	0.0017519	8.12116e-06	19.9091
	rs559734	G	C	-0.00771084	0.2857	0.00138671	2.68933e-08	30.9193
	rs56940353	T	C	0.00885187	0.80894	0.00156999	1.71871e-08	31.7888
	rs5749227	A	G	0.00789467	0.244756	0.00143947	4.1478e-08	30.0788
	rs60047159	C	T	-0.00656136	0.760288	0.00144479	5.58822e-06	20.6242
	rs6062322	A	T	-0.00729166	0.815054	0.00160025	5.19965e-06	20.7623
	rs6137015	G	A	0.00583772	0.472451	0.00124508	2.7502e-06	21.9832
	rs61793309	T	C	0.00598634	0.657053	0.00130115	4.20857e-06	21.1673
	rs61937595	C	T	-0.0101549	0.910731	0.00218578	3.38653e-06	21.5842
	rs62263910	G	T	0.00808069	0.370467	0.00129522	4.40843e-10	38.9231
	rs62298288	C	T	-0.00807497	0.566652	0.00124439	8.63552e-11	42.1082
	rs631248	G	A	-0.00675529	0.218439	0.00149133	5.90623e-06	20.5182
	rs6475724	C	T	-0.00764735	0.272955	0.00138644	3.47204e-08	30.4241
	rs6537079	A	G	0.00586701	0.450835	0.00125167	2.76783e-06	21.9711
	rs6564699	A	G	0.00801294	0.84255	0.0016925	2.19716e-06	22.4143
	rs6597869	G	A	-0.00905949	0.103139	0.00203008	8.09596e-06	19.9149
	rs664544	C	T	0.00645055	0.328673	0.00131685	9.65912e-07	23.9949
	rs66906321	T	C	-0.0108985	0.176034	0.00164466	3.43481e-11	43.9116
	rs6758494	T	C	-0.00904541	0.871474	0.00183781	8.57297e-07	24.2244
	rs67667422	T	G	0.0060108	0.644667	0.00129079	3.21324e-06	21.6846
	rs67955951	G	A	-0.00614499	0.70352	0.00135199	5.48977e-06	20.6582
	rs68119977	T	G	-0.00679044	0.645029	0.0012926	1.4939e-07	27.5972
	rs683505	A	G	-0.00597544	0.586315	0.0012734	2.69871e-06	22.0195
	rs6864095	G	T	-0.00672241	0.520214	0.00123783	5.61066e-08	29.4935
	rs6912282	C	T	-0.00779446	0.256816	0.00141881	3.93647e-08	30.1802
	rs6941784	C	T	0.00645973	0.493777	0.00123339	1.6288e-07	27.43
	rs6962967	C	T	-0.00634934	0.56256	0.00124193	3.17947e-07	26.1373
	rs7032946	T	C	-0.00728752	0.657505	0.00130699	2.46401e-08	31.0894
	rs71386977	G	C	-0.0099031	0.863517	0.00180091	3.82086e-08	30.2382
	rs7141411	C	T	0.00739814	0.598675	0.00126166	4.52377e-09	34.3842
	rs7144011	G	T	-0.011315	0.777884	0.00148305	2.35551e-14	58.2097
	rs7174277	G	A	0.0061778	0.682128	0.00132288	3.0126e-06	21.8085
	rs72736501	C	A	0.0102372	0.894428	0.00200575	3.32698e-07	26.0499
	rs72844919	A	C	-0.0215324	0.981879	0.00462566	3.23996e-06	21.6688
	rs73226906	T	C	-0.00581956	0.613319	0.00126926	4.53963e-06	21.0221
	rs73565129	G	C	0.0117505	0.918903	0.00226228	2.05744e-07	26.9785
	rs74976306	G	A	0.0129772	0.947113	0.00278552	3.18059e-06	21.7044
	rs7554485	T	C	0.00825703	0.388481	0.00126811	7.45129e-11	42.3967
	rs7555067	C	T	-0.00591817	0.550806	0.00124148	1.86976e-06	22.7245
	rs75788896	C	T	0.00677051	0.787504	0.00152868	9.46787e-06	19.6159
	rs7579662	G	A	0.00617307	0.607737	0.0012708	1.18803e-06	23.5964
	rs75812424	G	A	-0.0122285	0.945232	0.00271733	6.78857e-06	20.2516
	rs7619751	A	G	-0.00641974	0.50343	0.00123604	2.0606e-07	26.9754
	rs76285655	G	A	0.0118815	0.942751	0.00266985	8.57673e-06	19.8046
	rs7703932	C	T	0.00583663	0.522421	0.00123466	2.27511e-06	22.3474
	rs7806171	A	G	-0.00667033	0.596142	0.00125688	1.11403e-07	28.1647
	rs7818437	T	C	0.00774285	0.767827	0.00148031	1.69013e-07	27.3586
	rs78906654	C	T	-0.0140093	0.953748	0.00292781	1.71068e-06	22.8952
	rs7898861	T	C	0.00728471	0.513672	0.00123358	3.51937e-09	34.8729
	rs80051818	T	C	-0.0059949	0.676911	0.00131657	5.27768e-06	20.7336
	rs802306	A	G	0.0133045	0.939798	0.00259494	2.94243e-07	26.287
	rs8079052	G	A	0.00665659	0.716172	0.00138122	1.44028e-06	23.2261
	rs8095324	A	G	0.00691979	0.595864	0.0012616	4.13643e-08	30.0843
	rs815345	T	C	0.00596153	0.618778	0.0012721	2.78077e-06	21.962
	rs817223	T	C	0.00733973	0.519317	0.00123637	2.91127e-09	35.2421
	rs862227	A	G	0.00990651	0.540444	0.00123416	9.99609e-16	64.4312
	rs9287724	C	A	-0.00852318	0.858016	0.00178336	1.75925e-06	22.8414
	rs9378430	A	G	-0.0079251	0.811635	0.00158187	5.4446e-07	25.0995
	rs9517948	C	T	-0.00670315	0.548474	0.00124346	7.01818e-08	29.0598
	rs9635715	T	C	-0.00637339	0.550459	0.00124636	3.16068e-07	26.1488
	rs9901510	G	A	-0.00710915	0.197545	0.00155752	5.00918e-06	20.8337
	rs994270	C	G	-0.0130652	0.766421	0.00146012	3.61793e-19	80.0669
Oily fish intake	rs10006006	T	A	-0.00895953	0.633252	0.00198497	6.37132e-06	20.3733
	rs10172104	T	C	0.00989107	0.253494	0.00221407	7.91841e-06	19.9573
	rs10422721	G	A	-0.0135497	0.842733	0.00263419	2.6926e-07	26.4584
	rs10513136	G	A	0.0228335	0.934492	0.00386088	3.33745e-09	34.976
	rs10814827	A	G	0.00939719	0.69571	0.00207881	6.17025e-06	20.4345
	rs10819087	A	G	0.0101667	0.311837	0.00207103	9.15503e-07	24.0982
	rs10828266	A	G	-0.0211777	0.283247	0.0021298	2.69146e-23	98.8731
	rs10893557	G	T	-0.0111356	0.639303	0.00201473	3.25619e-08	30.5486
	rs10944540	A	G	0.00996246	0.551765	0.00192528	2.28445e-07	26.7759
	rs10949220	C	T	-0.00941165	0.423465	0.00193699	1.18042e-06	23.6089
	rs11121632	G	A	0.00936926	0.683536	0.00205463	5.11385e-06	20.7942
	rs11139189	C	A	-0.0132271	0.816376	0.00247307	8.86969e-08	28.6058
	rs11197478	C	T	-0.0226696	0.962602	0.00503325	6.66941e-06	20.2856
	rs11233632	C	T	0.0121626	0.419475	0.00194213	3.78888e-10	39.2188
	rs112832827	C	T	0.0301703	0.979649	0.00677188	8.38027e-06	19.849
	rs113761591	C	T	0.0111623	0.799952	0.00239602	3.18199e-06	21.7032
	rs114497213	G	T	-0.0269585	0.947205	0.00429102	3.33057e-10	39.4701
	rs1154573	T	C	-0.00922303	0.679804	0.00205162	6.94101e-06	20.2093
	rs11558171	C	A	-0.0139593	0.86615	0.00284752	9.47313e-07	24.0321
	rs116858698	G	A	-0.0364811	0.986197	0.00820616	8.76589e-06	19.763
	rs11692742	G	A	0.0120442	0.724363	0.00217844	3.22416e-08	30.5677
	rs11712915	A	C	-0.0143616	0.774165	0.00228721	3.40569e-10	39.4268
	rs11712982	C	T	0.0123535	0.840777	0.0026132	2.27456e-06	22.3477
	rs11747857	C	T	0.0101209	0.630597	0.00202958	6.14273e-07	24.867
	rs11767283	A	G	-0.0176206	0.781686	0.00233692	4.69743e-14	56.8528
	rs11777164	C	T	-0.00963336	0.634588	0.00199444	1.36454e-06	23.3298
	rs11859365	A	C	-0.022396	0.74633	0.0021965	2.06148e-24	103.962
	rs11924682	G	A	0.0110938	0.735912	0.00217496	3.38393e-07	26.0169
	rs11990096	A	T	0.0107698	0.233957	0.00226998	2.09073e-06	22.5097
	rs12406076	C	G	-0.0112749	0.802056	0.00240862	2.85397e-06	21.9122
	rs12464832	G	A	0.0139619	0.775059	0.00233103	2.1039e-09	35.875
	rs1260326	T	C	0.00907175	0.39479	0.00195387	3.43426e-06	21.557
	rs12663865	G	A	-0.0121313	0.241498	0.00223426	5.64586e-08	29.4812
	rs12693398	A	G	-0.0119509	0.851993	0.00269024	8.89942e-06	19.7341
	rs12896749	G	C	0.0113954	0.61541	0.00196536	6.70483e-09	33.6181
	rs1291809	G	C	0.00986473	0.619103	0.00199221	7.35864e-07	24.5187
	rs12930481	A	G	-0.0100213	0.721615	0.00214784	3.07488e-06	21.7692
	rs12960151	A	G	0.0120902	0.562123	0.00192464	3.34714e-10	39.4608
	rs12966327	C	T	0.0109104	0.671602	0.00203929	8.78971e-08	28.6234
	rs12979891	C	T	0.0183896	0.462817	0.00191701	8.5665e-22	92.0225
	rs12983532	C	T	0.0140642	0.754919	0.00226498	5.31792e-10	38.5567
	rs13023088	C	T	-0.0130342	0.852235	0.00270071	1.39156e-06	23.2922
	rs13058717	T	C	-0.00952246	0.567799	0.00193191	8.26361e-07	24.2953
	rs13060716	G	A	-0.00870178	0.592002	0.00195033	8.13185e-06	19.9066
	rs13220495	C	T	0.0251061	0.891524	0.00307072	2.93466e-16	66.8461
	rs13390013	T	C	0.00958603	0.723734	0.00215547	8.69554e-06	19.7784
	rs1356270	A	C	0.0138925	0.872782	0.00288426	1.45984e-06	23.2001
	rs1367236	T	C	-0.0113994	0.165748	0.0025746	9.52593e-06	19.6039
	rs138414480	T	A	0.0266575	0.968586	0.00554166	1.50643e-06	23.1397
	rs141646433	T	G	-0.0329372	0.98161	0.00714693	4.0542e-06	21.2389
	rs1421085	T	C	-0.0180966	0.596876	0.00194859	1.58682e-20	86.2484
	rs143249141	A	G	-0.0174635	0.937109	0.00393626	9.14016e-06	19.6831
	rs144696853	A	G	0.0160105	0.867267	0.00284072	1.73955e-08	31.7652
	rs1462293	T	A	-0.00949182	0.326061	0.00204105	3.31202e-06	21.6267
	rs148310153	C	T	0.0404793	0.985891	0.00814211	6.64028e-07	24.7167
	rs1530084	T	C	0.0103661	0.779118	0.00233148	8.74304e-06	19.7681
	rs1550651	C	T	-0.0087739	0.409591	0.00195262	7.0096e-06	20.1905
	rs1558542	C	T	-0.0111812	0.812061	0.00245338	5.17741e-06	20.7704
	rs16850013	G	A	0.0113428	0.831985	0.00256448	9.73237e-06	19.5632
	rs17050031	C	T	0.0117057	0.519007	0.00193052	1.33208e-09	36.7658
	rs17057158	C	T	-0.020722	0.947554	0.00428908	1.35616e-06	23.3417
	rs1755295	G	C	0.00991286	0.714622	0.00213772	3.53288e-06	21.5028
	rs17756423	C	G	-0.0144763	0.852654	0.00270196	8.42934e-08	28.7049
	rs17818263	G	A	0.011336	0.714155	0.0021187	8.77281e-08	28.6272
	rs1821849	T	C	0.0107493	0.257077	0.00219756	1.00076e-06	23.9264
	rs1823197	A	G	0.0128751	0.786279	0.00233276	3.40405e-08	30.4621
	rs1887858	C	T	0.00896893	0.632115	0.0019893	6.52601e-06	20.3273
	rs1951286	T	G	0.0154704	0.355791	0.0019981	9.74345e-15	59.9469
	rs198795	T	A	0.0106994	0.650674	0.00201687	1.12712e-07	28.1424
	rs2015049	G	A	-0.0118996	0.83875	0.00260585	4.95911e-06	20.8528
	rs2042464	A	T	-0.0128305	0.854297	0.00274307	2.90528e-06	21.8782
	rs205494	C	T	0.00891831	0.38527	0.00197568	6.36033e-06	20.3765
	rs2092910	C	T	0.00903505	0.395878	0.00196616	4.32201e-06	21.1165
	rs2102027	T	G	0.0120126	0.577637	0.00193456	5.3168e-10	38.5574
	rs2381817	A	G	0.00908947	0.402632	0.00195664	3.39347e-06	21.5801
	rs2400095	C	T	0.0106167	0.593003	0.00196658	6.71744e-08	29.1443
	rs258151	G	A	-0.010826	0.637334	0.00199315	5.58566e-08	29.5022
	rs2614945	T	A	0.0112637	0.609593	0.00197161	1.11029e-08	32.6376
	rs2806723	A	G	0.0143043	0.845153	0.00265127	6.84273e-08	29.1087
	rs2827161	T	G	-0.0100236	0.57817	0.00193954	2.36596e-07	26.7084
	rs28533540	G	A	-0.0139279	0.464668	0.00193617	6.31294e-13	51.7467
	rs303817	A	G	-0.0128502	0.247557	0.00221322	6.39444e-09	33.7108
	rs3124377	C	T	0.0217975	0.266833	0.00215601	4.98339e-24	102.214
	rs3132934	G	T	0.012019	0.304365	0.00207639	7.10551e-09	33.5056
	rs321240	A	C	-0.0110504	0.405554	0.00195987	1.71725e-08	31.7907
	rs34333163	A	G	0.0186658	0.929089	0.00372522	5.42459e-07	25.1066
	rs34360803	G	A	-0.0103126	0.772771	0.00228674	6.49076e-06	20.3377
	rs34381319	G	A	-0.00914519	0.57649	0.00196495	3.25292e-06	21.6611
	rs35287743	G	T	0.0283979	0.886375	0.00302986	7.07196e-21	87.8467
	rs35629785	T	G	-0.00907041	0.629369	0.00200521	6.08466e-06	20.4612
	rs3781441	C	A	0.0124536	0.833267	0.00258028	1.38974e-06	23.2945
	rs3923087	T	C	-0.0110381	0.219936	0.00230656	1.70531e-06	22.9011
	rs4131293	C	T	-0.00973269	0.549799	0.0019285	4.49315e-07	25.4697
	rs4261301	C	T	-0.00956795	0.547851	0.00192476	6.66161e-07	24.7106
	rs4274714	C	T	-0.0114138	0.403301	0.00195964	5.73008e-09	33.9239
	rs4419275	T	C	-0.00882227	0.390546	0.00196084	6.82041e-06	20.243
	rs45501495	C	T	-0.0157988	0.765405	0.00226481	3.04214e-12	48.6612
	rs4653045	T	G	0.0088108	0.570284	0.00197244	7.93384e-06	19.9536
	rs4716111	G	A	-0.0105236	0.783608	0.00231616	5.53098e-06	20.6438
	rs4817505	T	C	-0.00956512	0.608966	0.00196521	1.13177e-06	23.6898
	rs4821724	C	T	-0.0104516	0.594727	0.00194846	8.13843e-08	28.7727
	rs4839333	A	T	0.0143158	0.887522	0.00302861	2.28026e-06	22.3431
	rs4869859	T	C	-0.0152254	0.551136	0.00192368	2.47804e-15	62.6426
	rs4870486	T	C	0.00979716	0.717632	0.00212232	3.90725e-06	21.3097
	rs4937724	A	G	-0.00970114	0.574623	0.00195317	6.80398e-07	24.6697
	rs511340	A	G	0.00991272	0.735912	0.00217958	5.41573e-06	20.6842
	rs547416188	C	A	0.0379322	0.986892	0.00842176	6.66661e-06	20.2866
	rs55742222	A	C	0.0240115	0.96524	0.00522324	4.28501e-06	21.1328
	rs558887	A	G	0.011052	0.693442	0.00208064	1.08536e-07	28.2154
	rs56274893	C	G	0.0124468	0.818089	0.00248249	5.33494e-07	25.1384
	rs56323322	G	A	-0.0228175	0.954623	0.00461732	7.74385e-07	24.4205
	rs57205040	A	C	-0.0146484	0.568115	0.00193576	3.81199e-14	57.2632
	rs57301804	C	A	-0.00930931	0.664051	0.00203239	4.63912e-06	20.9807
	rs58623200	G	A	-0.0112276	0.82577	0.00252801	8.94292e-06	19.7249
	rs59733471	G	T	-0.0124077	0.818052	0.0024833	5.83946e-07	24.9645
	rs6017746	T	C	-0.0107642	0.763948	0.0022507	1.73052e-06	22.8732
	rs6033434	G	A	-0.0117603	0.687197	0.00207632	1.47859e-08	32.0809
	rs6058874	A	G	0.0103533	0.597914	0.00196096	1.29397e-07	27.8752
	rs6059844	A	G	-0.0101228	0.505859	0.00191403	1.2316e-07	27.9706
	rs6089741	A	G	0.0121539	0.467145	0.00192188	2.54951e-10	39.9923
	rs61882686	C	A	-0.0196437	0.915275	0.00343246	1.04702e-08	32.7517
	rs61978713	A	G	0.0105303	0.712739	0.00212107	6.88334e-07	24.6473
	rs62081465	T	C	0.0136738	0.775601	0.00229327	2.48249e-09	35.5522
	rs62171962	C	T	-0.0131581	0.760312	0.00224285	4.44595e-09	34.4179
	rs622954	T	C	0.0120918	0.846739	0.00266006	5.47599e-06	20.6632
	rs62373400	C	T	-0.00899081	0.612962	0.0019746	5.28265e-06	20.7318
	rs62406853	A	C	0.0171747	0.92986	0.00374296	4.46355e-06	21.0546
	rs624358	A	C	0.00864028	0.575025	0.00193204	7.74538e-06	19.9996
	rs62481195	C	T	0.0113086	0.804275	0.00242062	2.98601e-06	21.8254
	rs6465487	A	G	0.0116358	0.600746	0.00196031	2.9263e-09	35.2323
	rs6591364	T	G	-0.00980767	0.748912	0.00221375	9.408e-06	19.6278
	rs661576	G	A	-0.00974303	0.49062	0.00194813	5.6964e-07	25.0121
	rs6667502	T	C	-0.00922906	0.526251	0.00193386	1.82086e-06	22.7752
	rs6741740	G	A	-0.0117597	0.760715	0.00224993	1.72568e-07	27.3182
	rs67657158	T	C	0.00988081	0.690793	0.00207015	1.8151e-06	22.7814
	rs6769454	G	A	0.0236432	0.962144	0.00499784	2.23763e-06	22.3793
	rs6960970	T	C	0.0123987	0.191025	0.00247591	5.50725e-07	25.0773
	rs6974055	A	G	0.00918677	0.340296	0.00202506	5.71836e-06	20.5801
	rs6988032	G	T	0.0116204	0.259917	0.0021889	1.10357e-07	28.1831
	rs7032723	G	A	-0.00921817	0.512853	0.00191633	1.50679e-06	23.1391
	rs703979	T	C	-0.0104191	0.421916	0.00193836	7.64822e-08	28.8928
	rs7225002	A	G	0.012947	0.585054	0.00194544	2.83188e-11	44.2895
	rs7254235	A	G	0.0101982	0.420999	0.00194487	1.57426e-07	27.4956
	rs727726	C	T	0.0113007	0.477474	0.00193268	5.00041e-09	34.1892
	rs72811870	C	T	0.0160845	0.891729	0.00307295	1.65703e-07	27.397
	rs72813607	G	A	0.0172652	0.861794	0.00277161	4.68523e-10	38.8041
	rs7312751	T	C	0.00914376	0.382345	0.00196479	3.25848e-06	21.6579
	rs73210047	G	A	-0.0135311	0.847368	0.00266145	3.69317e-07	25.848
	rs733069	T	C	-0.0104056	0.745173	0.00219754	2.18931e-06	22.4212
	rs7359324	T	A	-0.00982931	0.6924	0.00209924	2.83663e-06	21.924
	rs74575358	T	C	0.0132502	0.859978	0.00275257	1.48129e-06	23.1721
	rs75224233	C	G	-0.0143231	0.896674	0.00316106	5.86789e-06	20.5308
	rs75822607	C	T	-0.0131705	0.867356	0.00282728	3.18715e-06	21.7003
	rs76000333	A	C	0.0134796	0.819768	0.00250294	7.22409e-08	29.0036
	rs7724361	A	G	0.00972004	0.486516	0.0019181	4.03027e-07	25.6798
	rs77258251	A	G	0.0211298	0.947896	0.00430904	9.40955e-07	24.0452
	rs7737940	A	G	-0.0110066	0.626199	0.0019751	2.50821e-08	31.0546
	rs777589	T	C	0.00948396	0.383566	0.0019653	1.39509e-06	23.2873
	rs7776123	A	G	-0.0104255	0.640508	0.00200224	1.91991e-07	27.1119
	rs77782453	G	A	-0.0200098	0.952755	0.00451135	9.18878e-06	19.673
	rs77869596	A	G	-0.0332876	0.973765	0.00599381	2.79753e-08	30.843
	rs78297368	C	G	0.0247566	0.959242	0.00485787	3.46556e-07	25.971
	rs790564	A	C	-0.0150024	0.275162	0.00215938	3.71657e-12	48.2682
	rs79059303	T	C	0.0110895	0.762403	0.00226286	9.55225e-07	24.0163
	rs79655964	T	C	0.0165288	0.904154	0.00326699	4.20697e-07	25.5968
	rs7970853	G	A	0.0124657	0.241569	0.00224338	2.75008e-08	30.8763
	rs7993592	A	T	0.0128437	0.749055	0.00222115	7.36166e-09	33.4366
	rs8041222	G	A	-0.00938155	0.583412	0.00194454	1.40315e-06	23.2763
	rs8075266	C	T	0.00959911	0.669684	0.00202989	2.25749e-06	22.3622
	rs903676	G	A	-0.0132552	0.795369	0.00242282	4.4755e-08	29.9315
	rs912857	C	T	0.00861106	0.457685	0.00194309	9.35258e-06	19.6393
	rs9301837	C	A	0.0151161	0.858308	0.00274207	3.53415e-08	30.3893
	rs9606833	T	C	-0.0175899	0.755422	0.00222615	2.75601e-15	62.4333
	rs9841174	T	C	-0.0150106	0.626131	0.00198031	3.45774e-14	57.455
	rs9889161	G	T	0.0133114	0.64303	0.00200458	3.12615e-11	44.096
	rs9958909	T	G	-0.0166304	0.862593	0.00279546	2.69685e-09	35.3913
Non-oily fish intake	rs10146134	A	T	-0.00847354	0.681606	0.00178707	2.12046e-06	22.4825
	rs1035649	T	G	0.00947922	0.783798	0.0019949	2.01684e-06	22.5788
	rs10456148	C	T	0.0100671	0.824954	0.00215053	2.85209e-06	21.9137
	rs10482944	A	T	-0.0116811	0.862148	0.00236185	7.58557e-07	24.4603
	rs10833104	T	G	0.0092858	0.635246	0.00169436	4.24349e-08	30.0348
	rs111261454	G	T	-0.0362167	0.988457	0.00765169	2.21046e-06	22.4027
	rs11165780	G	A	0.00772781	0.652232	0.00171317	6.4577e-06	20.3475
	rs11183176	G	T	0.00849646	0.345795	0.0017261	8.55135e-07	24.2294
	rs111838379	A	G	-0.0372675	0.98948	0.0079938	3.13076e-06	21.7346
	rs11240748	C	T	-0.00921046	0.779084	0.00196392	2.73421e-06	21.9945
	rs112858262	T	C	-0.00818678	0.724444	0.00183955	8.57046e-06	19.8062
	rs115044009	T	C	0.0354828	0.988691	0.00772683	4.38706e-06	21.0878
	rs11680516	T	C	-0.0116116	0.798966	0.00204892	1.45181e-08	32.1168
	rs11723103	G	A	-0.00773322	0.557582	0.0016416	2.46768e-06	22.1914
	rs117427411	C	T	0.0284245	0.980108	0.00587319	1.30033e-06	23.4226
	rs11859365	A	C	-0.00964401	0.746364	0.0018728	2.61152e-07	26.5174
	rs1217106	A	G	-0.00940173	0.215743	0.00199849	2.54594e-06	22.1314
	rs12245847	T	C	0.00777961	0.639874	0.00173885	7.67683e-06	20.0166
	rs12536148	C	T	-0.00964263	0.795852	0.00204074	2.30039e-06	22.3261
	rs12555454	T	C	-0.00905507	0.628755	0.00170183	1.03312e-07	28.3106
	rs1260326	T	C	0.00988847	0.394816	0.00166592	2.92498e-09	35.2329
	rs12638455	C	A	-0.00779964	0.42057	0.00166706	2.88708e-06	21.8899
	rs12757124	T	C	0.00908875	0.759554	0.00193933	2.77853e-06	21.9636
	rs12896749	G	C	0.00819491	0.615442	0.00167575	1.00687e-06	23.9149
	rs13388759	G	A	0.0162835	0.944954	0.00358899	5.70414e-06	20.5849
	rs139685819	A	C	-0.0210487	0.965609	0.00447517	2.55802e-06	22.1223
	rs144302829	G	A	-0.0329668	0.986772	0.00713436	3.82168e-06	21.3522
	rs148382022	A	G	-0.0120247	0.899724	0.00271828	9.70468e-06	19.5685
	rs150075454	G	A	0.0317975	0.982592	0.0062564	3.72716e-07	25.8306
	rs154915	G	A	0.009169	0.713858	0.00180514	3.78642e-07	25.8
	rs17058987	G	T	-0.00773572	0.599257	0.00166817	3.53054e-06	21.504
	rs17317920	A	G	-0.00895476	0.520535	0.00165001	5.72823e-08	29.4532
	rs17577742	G	A	0.00850284	0.747804	0.00188971	6.80978e-06	20.2458
	rs185504002	G	A	-0.0329461	0.985799	0.00694482	2.09556e-06	22.5053
	rs1862054	C	T	-0.00739993	0.426277	0.00167361	9.80016e-06	19.5499
	rs1951283	G	A	0.00963311	0.409262	0.00165913	6.39342e-09	33.7109
	rs2286746	A	C	-0.0159838	0.918912	0.0029943	9.39342e-08	28.4949
	rs2369280	G	T	0.0082112	0.262784	0.00185189	9.25187e-06	19.6599
	rs2447091	T	C	0.00917771	0.61047	0.00167695	4.42851e-08	29.952
	rs271078	G	A	0.00785751	0.501551	0.00163018	1.43548e-06	23.2325
	rs3024608	G	C	-0.0168193	0.0533575	0.00362688	3.5279e-06	21.5054
	rs35287743	G	T	0.0173667	0.886416	0.00258399	1.80648e-11	45.1701
	rs35493868	C	G	0.0130199	0.797999	0.00203491	1.57146e-10	40.9377
	rs35645933	C	G	-0.0107636	0.769861	0.00193842	2.81153e-08	30.8331
	rs36135119	G	A	-0.00848015	0.564284	0.00164391	2.48907e-07	26.6103
	rs412429	T	G	-0.010557	0.819755	0.00212704	6.93272e-07	24.6336
	rs4318925	C	T	0.0146608	0.82259	0.00213223	6.16356e-12	47.2765
	rs4953152	G	A	0.00910394	0.690268	0.00176268	2.40646e-07	26.6753
	rs498437	A	G	0.00849884	0.688324	0.00175889	1.35214e-06	23.3475
	rs4993942	T	G	0.00883413	0.53199	0.00164955	8.53229e-08	28.681
	rs55900434	T	C	-0.0180887	0.955654	0.0039585	4.88667e-06	20.881
	rs56094641	A	G	-0.0126248	0.595705	0.00166093	2.93765e-14	57.7756
	rs56223366	G	C	-0.0181858	0.958269	0.00407143	7.94373e-06	19.9512
	rs56399747	A	G	-0.00827783	0.710241	0.00181441	5.06063e-06	20.8142
	rs57312488	T	A	0.00836085	0.746756	0.00186908	7.70434e-06	20.0098
	rs59070594	G	C	0.0152495	0.93684	0.00338142	6.48937e-06	20.3381
	rs62062438	C	T	-0.0112165	0.876293	0.00247275	5.73172e-06	20.5756
	rs62398816	A	G	-0.00752613	0.60488	0.00167927	7.40206e-06	20.0863
	rs62491579	A	G	-0.0100858	0.774564	0.00194482	2.14896e-07	26.8943
	rs681343	C	T	0.0156337	0.491411	0.0016271	7.37485e-22	92.3194
	rs72913035	C	T	0.0191653	0.929508	0.00318451	1.7629e-09	36.2196
	rs72934885	G	T	0.013593	0.922168	0.00305536	8.63145e-06	19.7926
	rs75343072	G	A	-0.0164667	0.944426	0.00355333	3.58406e-06	21.4753
	rs76023508	T	C	-0.0157565	0.944164	0.00354633	8.86928e-06	19.7406
	rs76474922	A	C	-0.0132004	0.915261	0.00294567	7.4199e-06	20.0819
	rs76713886	T	C	-0.0119142	0.892493	0.00265931	7.45841e-06	20.072
	rs7693006	T	G	-0.0176799	0.0599212	0.00343495	2.6457e-07	26.4921
	rs776472	C	T	0.00803774	0.432087	0.00167194	1.52878e-06	23.1113
	rs77956594	T	C	0.0125637	0.868422	0.00241908	2.06293e-07	26.9732
	rs78769094	C	T	0.0303919	0.983311	0.00635195	1.71276e-06	22.8928
	rs79262908	C	T	0.00984433	0.809285	0.00207736	2.14917e-06	22.4567
	rs7967772	C	T	0.00926604	0.197496	0.00205309	6.38529e-06	20.369
	rs901935	T	C	0.0086944	0.25432	0.00187479	3.52601e-06	21.5066
	rs9387042	T	G	-0.0101116	0.816093	0.00211835	1.81218e-06	22.7847
	rs9527796	C	T	0.0134799	0.909638	0.00284421	2.14317e-06	22.462
	rs9554243	A	G	-0.00784257	0.372395	0.0016991	3.91745e-06	21.3048
	rs9674606	G	A	-0.0077259	0.560437	0.00166464	3.46422e-06	21.5405
	rs9903898	C	T	0.00886869	0.510646	0.00163537	5.8593e-08	29.4093
	rs9951835	T	G	0.00805844	0.706426	0.00179027	6.75602e-06	20.2611
Processed meat intake	rs10128495	G	T	-0.0113538	0.666808	0.00225577	4.82283e-07	25.3333
	rs10203260	C	T	-0.0105866	0.421156	0.00214295	7.80483e-07	24.4055
	rs1032687	T	C	-0.0147045	0.836917	0.00286974	2.99168e-07	26.2551
	rs10467971	A	G	-0.0238681	0.952664	0.00504001	2.1827e-06	22.427
	rs10770704	T	C	0.00968931	0.433192	0.00213781	5.8327e-06	20.5421
	rs10831507	A	C	-0.00995005	0.61183	0.0021872	5.38473e-06	20.6953
	rs112070714	C	G	0.0137901	0.844849	0.00292451	2.413e-06	22.2345
	rs113443850	G	A	-0.0108854	0.614766	0.00217931	5.88683e-07	24.9488
	rs114687117	G	A	0.0290308	0.97124	0.00632568	4.44623e-06	21.0621
	rs115608101	C	T	0.0160656	0.870927	0.00316472	3.84525e-07	25.7704
	rs115653709	G	A	-0.0135327	0.804837	0.00267287	4.12724e-07	25.6337
	rs1159517	A	G	0.00970323	0.438718	0.00213647	5.5797e-06	20.6271
	rs11632112	C	G	-0.0138935	0.235757	0.00249685	2.63009e-08	30.9625
	rs11740326	C	T	0.0206156	0.899312	0.00352099	4.76833e-09	34.2816
	rs117665299	C	T	-0.0352845	0.97574	0.00691581	3.36088e-07	26.0303
	rs117781892	G	A	-0.0382583	0.982945	0.00819607	3.04311e-06	21.789
	rs11786089	A	G	-0.0113816	0.542031	0.0021337	9.59646e-08	28.4537
	rs118083455	C	T	0.0164998	0.910924	0.00371284	8.83143e-06	19.7489
	rs11887120	C	T	-0.0126306	0.604204	0.0022067	1.04192e-08	32.7612
	rs11894162	C	T	-0.0113225	0.451698	0.00213057	1.07053e-07	28.2417
	rs12005972	A	G	-0.0114368	0.624442	0.00218559	1.66919e-07	27.3823
	rs12046143	C	G	0.0115011	0.596271	0.00217107	1.17435e-07	28.0627
	rs12100155	T	G	0.00961501	0.552636	0.00213614	6.75967e-06	20.2599
	rs12153596	C	T	-0.010483	0.613208	0.00217682	1.46654e-06	23.1913
	rs12277421	A	G	0.0323283	0.977306	0.00712035	5.61806e-06	20.6139
	rs12373234	A	G	-0.0101602	0.632548	0.00219829	3.80331e-06	21.3615
	rs12429814	C	T	-0.0138203	0.862085	0.00307313	6.88695e-06	20.2242
	rs1245193	T	C	0.0125062	0.212601	0.00264271	2.21942e-06	22.3949
	rs1260326	T	C	0.0105492	0.39479	0.00216119	1.05454e-06	23.826
	rs12853427	C	G	-0.0116725	0.765328	0.00250023	3.03281e-06	21.7955
	rs13134207	G	T	0.00981171	0.513205	0.00212189	3.76317e-06	21.3817
	rs13289538	A	G	-0.0253728	0.964239	0.00571147	8.89458e-06	19.7351
	rs140988776	C	T	-0.0185162	0.929022	0.00412315	7.09631e-06	20.1671
	rs1422192	G	A	-0.0175649	0.842484	0.00290525	1.48563e-09	36.553
	rs143573165	T	G	-0.0455873	0.989225	0.0102899	9.41051e-06	19.6274
	rs149586502	G	A	0.0222214	0.951777	0.00493779	6.78644e-06	20.2524
	rs150038113	C	T	-0.0371386	0.982754	0.00825022	6.7467e-06	20.2637
	rs150832312	A	C	0.0142535	0.812847	0.00271005	1.4445e-07	27.6622
	rs1548546	G	A	0.00974943	0.590827	0.0021567	6.16848e-06	20.4351
	rs16919108	T	C	0.0168185	0.905463	0.00362467	3.48405e-06	21.5296
	rs16921914	G	A	0.0158211	0.713757	0.00233717	1.29378e-11	45.8238
	rs16975663	A	G	-0.0157055	0.882808	0.00329571	1.88446e-06	22.7093
	rs17292622	G	A	0.011795	0.794175	0.00261231	6.3264e-06	20.3866
	rs17428492	C	T	-0.029771	0.972952	0.00653758	5.26775e-06	20.7372
	rs1749851	T	C	-0.0098749	0.413519	0.00216871	5.27968e-06	20.7329
	rs17676243	G	A	0.0142786	0.798615	0.00265273	7.34203e-08	28.9723
	rs17755786	C	T	-0.00946529	0.477506	0.00212665	8.55499e-06	19.8095
	rs185471	C	G	0.0135554	0.181164	0.00277673	1.05119e-06	23.8317
	rs1870140	A	G	0.0144339	0.152486	0.00295478	1.03467e-06	23.8625
	rs2029401	A	G	-0.0139472	0.411737	0.00215509	9.68983e-11	41.8833
	rs203319	C	T	0.0165246	0.797632	0.00263877	3.79538e-10	39.2154
	rs2038563	A	G	-0.0201795	0.941216	0.00450526	7.49593e-06	20.0622
	rs2068858	T	C	-0.0138268	0.808226	0.00272569	3.92081e-07	25.7329
	rs2103517	T	A	0.0112285	0.304188	0.00230222	1.07579e-06	23.7875
	rs2185695	T	C	-0.0110034	0.298629	0.00233017	2.33366e-06	22.2986
	rs2655985	T	C	-0.00972395	0.423991	0.00219161	9.12628e-06	19.686
	rs2700153	A	C	0.0124319	0.189129	0.00270275	4.23017e-06	21.1574
	rs2837899	T	C	0.0140455	0.848668	0.00296561	2.17829e-06	22.4308
	rs28480239	T	A	0.0117894	0.764861	0.00250131	2.43761e-06	22.215
	rs2873054	A	C	-0.0133262	0.645926	0.00221302	1.72574e-09	36.261
	rs28731259	C	G	-0.010867	0.596172	0.00215906	4.8235e-07	25.3331
	rs28879723	G	A	0.0107472	0.727453	0.00239611	7.28226e-06	20.1176
	rs2902210	T	C	-0.0101306	0.401504	0.00215886	2.69777e-06	22.0201
	rs34241936	A	G	-0.0329208	0.96917	0.00619648	1.07938e-07	28.226
	rs35162575	C	A	0.0120052	0.656735	0.00222906	7.21272e-08	29.0064
	rs35267287	G	A	-0.0132777	0.84974	0.00296026	7.28007e-06	20.118
	rs35405921	A	G	0.0100996	0.624535	0.00218271	3.7083e-06	21.4099
	rs35674459	A	G	0.010529	0.678226	0.00226435	3.3207e-06	21.6215
	rs3771902	C	T	0.0116627	0.709933	0.00234116	6.30643e-07	24.8161
	rs3788337	G	A	-0.0108629	0.647635	0.00222101	1.00338e-06	23.9215
	rs3798657	A	G	-0.0139613	0.868853	0.00313606	8.51257e-06	19.819
	rs384317	G	A	-0.0111092	0.554704	0.00212891	1.80605e-07	27.2301
	rs4016219	G	A	-0.0112361	0.308547	0.00230461	1.08538e-06	23.7703
	rs4242772	G	A	0.0269196	0.0322344	0.00599613	7.13902e-06	20.1555
	rs4296956	A	C	-0.0174344	0.913162	0.0037599	3.53633e-06	21.501
	rs4656035	T	A	-0.01205	0.271278	0.00238099	4.1723e-07	25.6128
	rs4661151	C	T	0.0112335	0.32393	0.00226233	6.85373e-07	24.6556
	rs469999	A	G	-0.0109234	0.33914	0.00223721	1.04699e-06	23.8397
	rs4722866	A	G	-0.0111193	0.764705	0.00249253	8.15536e-06	19.9009
	rs4775225	C	T	0.0104433	0.446602	0.0021306	9.5062e-07	24.0254
	rs4779101	C	T	-0.0101807	0.444259	0.00215891	2.40922e-06	22.2374
	rs4965927	C	T	0.0102671	0.367577	0.00222522	3.95011e-06	21.2886
	rs55903781	C	T	0.0111429	0.75861	0.00248962	7.61405e-06	20.0322
	rs55930719	T	C	-0.0127851	0.836526	0.00286787	8.27121e-06	19.8741
	rs56140326	C	T	-0.0339649	0.978803	0.00734349	3.74291e-06	21.3921
	rs56281131	T	G	-0.0299872	0.972144	0.00642699	3.07386e-06	21.7698
	rs56411893	A	G	0.0130145	0.841357	0.00289483	6.93164e-06	20.2119
	rs6010651	A	C	0.0126086	0.621642	0.00219903	9.82614e-09	32.8753
	rs6094035	T	C	0.0118104	0.679653	0.00226943	1.94918e-07	27.0828
	rs614719	C	T	-0.0101811	0.54514	0.0021207	1.58023e-06	23.0478
	rs62075865	T	C	-0.0186448	0.917709	0.00385404	1.31338e-06	23.4035
	rs62141888	C	T	-0.0134947	0.812394	0.00274766	9.04532e-07	24.1212
	rs62203947	C	T	-0.0151623	0.887761	0.00334591	5.85406e-06	20.5352
	rs6433893	C	G	-0.0125415	0.298522	0.00231016	5.67217e-08	29.4722
	rs6504411	T	C	0.0157991	0.102313	0.00349292	6.09142e-06	20.4591
	rs6587270	C	T	0.0176476	0.919518	0.00388286	5.49342e-06	20.6569
	rs6595436	T	A	0.0108574	0.259427	0.00242495	7.55682e-06	20.0468
	rs6689755	G	A	-0.0104788	0.581251	0.0021448	1.03083e-06	23.8697
	rs6692170	G	A	0.0109904	0.523218	0.00211905	2.14279e-07	26.8994
	rs6765179	G	A	0.0123671	0.69051	0.00229196	6.82007e-08	29.1152
	rs6786550	T	C	-0.0121347	0.364339	0.00219736	3.34458e-08	30.4968
	rs6961970	C	A	0.0150166	0.754714	0.00246893	1.1853e-09	36.9934
	rs6987853	T	C	0.0115583	0.381631	0.00218884	1.28804e-07	27.8842
	rs71363005	C	G	-0.0102171	0.624537	0.00219844	3.36083e-06	21.5985
	rs7176446	A	G	0.0130248	0.779807	0.00259291	5.08043e-07	25.2328
	rs72681540	G	A	0.0134369	0.837989	0.00286981	2.83899e-06	21.9225
	rs72688754	G	A	-0.0183331	0.913246	0.00376813	1.14281e-06	23.6711
	rs72932708	C	G	-0.0142369	0.798896	0.00265803	8.49911e-08	28.6886
	rs7297175	T	C	-0.0104748	0.431649	0.00213679	9.47953e-07	24.0307
	rs72997636	G	A	0.0171689	0.901534	0.00358114	1.63279e-06	22.9848
	rs73066331	G	A	0.0120917	0.732376	0.00241447	5.50023e-07	25.0801
	rs73137142	G	A	-0.0231979	0.93556	0.00431072	7.38856e-08	28.9598
	rs73181005	C	A	-0.0210928	0.930591	0.00416238	4.0309e-07	25.6793
	rs73233313	T	C	0.0221611	0.94942	0.00489867	6.0708e-06	20.4656
	rs73238074	T	C	0.0158776	0.866113	0.00310609	3.1914e-07	26.13
	rs742518	A	G	0.0105586	0.57623	0.00214916	8.97309e-07	24.1364
	rs743156	T	C	-0.0123052	0.197767	0.00266779	3.97881e-06	21.2751
	rs7505159	A	G	0.0147403	0.120388	0.00327249	6.65942e-06	20.2887
	rs75169094	T	C	-0.0115153	0.76443	0.00254172	5.88364e-06	20.5255
	rs7531118	T	C	0.0140572	0.468345	0.00214752	5.91836e-11	42.8471
	rs753667	G	A	0.011324	0.221957	0.00255197	9.10746e-06	19.69
	rs7560257	C	T	-0.0137954	0.848014	0.00295564	3.04934e-06	21.7853
	rs76587391	C	T	-0.0182381	0.904067	0.00363141	5.10544e-07	25.2236
	rs76728072	A	G	0.0291493	0.973345	0.00656497	8.99032e-06	19.7146
	rs7685927	T	C	0.0173177	0.0994403	0.00353371	9.54899e-07	24.0169
	rs76900637	T	C	0.0317487	0.96487	0.00573629	3.11741e-08	30.6329
	rs7695118	A	G	0.0117373	0.403976	0.00218838	8.16436e-08	28.7666
	rs77165542	C	T	-0.0340376	0.965913	0.0058488	5.89918e-09	33.8674
	rs77485045	G	T	-0.0211402	0.943967	0.00464529	5.34218e-06	20.7105
	rs77947964	G	A	0.0166734	0.905152	0.00364107	4.6661e-06	20.9695
	rs78312601	G	T	0.023714	0.956394	0.005185	4.79451e-06	20.9175
	rs78397471	T	C	-0.0167641	0.899908	0.00353498	2.11266e-06	22.4898
	rs78760424	T	C	0.0228022	0.948736	0.00481581	2.19204e-06	22.4188
	rs7898861	T	C	-0.0099527	0.513388	0.00211741	2.59628e-06	22.0938
	rs7958173	G	A	-0.0133465	0.828677	0.00280861	2.01429e-06	22.5814
	rs8008224	G	T	0.00982955	0.605775	0.00220546	8.31466e-06	19.864
	rs838144	C	T	-0.0166289	0.500895	0.00212141	4.55628e-15	61.4435
	rs871974	T	C	-0.0130941	0.70666	0.00235011	2.52226e-08	31.0437
	rs909158	C	T	-0.0130483	0.828894	0.00284291	4.43784e-06	21.0659
	rs933966	A	T	0.0137004	0.169524	0.00282628	1.25027e-06	23.4982
	rs9379833	C	A	0.0121283	0.736487	0.00240201	4.43555e-07	25.4946
	rs9538137	C	G	-0.0119348	0.76813	0.00253305	2.45755e-06	22.1994
	rs9555936	A	C	0.0106102	0.609926	0.00218371	1.18103e-06	23.6078
	rs9809856	A	G	-0.012486	0.52265	0.00212833	4.44917e-09	34.4165
	rs9870110	C	T	-0.0105346	0.710429	0.00235238	7.52442e-06	20.0548
	rs9917893	A	G	-0.0120004	0.279073	0.0023838	4.79928e-07	25.3425
Lamb/mutton intake	rs10180960	C	T	0.00824766	0.65325	0.00155559	1.14582e-07	28.1105
	rs10255943	A	G	0.0076506	0.28495	0.00165108	3.59224e-06	21.471
	rs1045989	A	C	-0.00662576	0.407239	0.00149539	9.38889e-06	19.6318
	rs10507737	T	C	0.00812502	0.794151	0.0018157	7.64584e-06	20.0244
	rs10510562	G	C	-0.00749166	0.703367	0.00161622	3.56443e-06	21.4859
	rs10739224	T	G	0.00709022	0.626541	0.00154172	4.24741e-06	21.1498
	rs10807422	T	C	-0.00865449	0.542994	0.00148282	5.33e-09	34.0647
	rs10865611	G	C	0.0072617	0.350665	0.00155232	2.89746e-06	21.8833
	rs10948861	G	A	0.00683419	0.551029	0.00147591	3.64817e-06	21.4414
	rs11039028	G	A	-0.00792864	0.769682	0.00174911	5.81617e-06	20.5476
	rs11090045	G	A	0.0100054	0.697447	0.00162999	8.34087e-10	37.6788
	rs11100930	G	A	-0.0115225	0.124622	0.00222255	2.16745e-07	26.8775
	rs111886364	T	C	0.00763628	0.712769	0.00162354	2.55775e-06	22.1226
	rs112305090	C	T	-0.0211315	0.97314	0.00462077	4.80431e-06	20.9137
	rs114210747	C	T	-0.0127	0.917722	0.00267934	2.13756e-06	22.4672
	rs115145470	G	A	-0.0202486	0.971249	0.00440219	4.23175e-06	21.1568
	rs115337202	A	G	0.0223336	0.976282	0.00484153	3.97035e-06	21.279
	rs11536594	A	G	0.00827712	0.44443	0.00148734	2.6206e-08	30.9696
	rs11597845	A	G	-0.00713241	0.55633	0.00147512	1.33061e-06	23.3785
	rs11672213	G	A	0.00971199	0.82738	0.00196074	7.29941e-07	24.5343
	rs117639649	C	T	-0.0236237	0.978813	0.00512407	4.02037e-06	21.2551
	rs11808387	G	A	-0.00728242	0.5545	0.00148377	9.19801e-07	24.0889
	rs11950475	T	C	-0.00738213	0.631835	0.00152023	1.19819e-06	23.5799
	rs12232804	C	T	-0.0113807	0.888004	0.00233113	1.04988e-06	23.8343
	rs12412285	G	T	-0.00993887	0.860462	0.00215183	3.85973e-06	21.3332
	rs12634740	T	G	0.0101951	0.748768	0.00170263	2.12607e-09	35.8542
	rs12908716	T	G	0.00712308	0.467355	0.00147218	1.30844e-06	23.4106
	rs12987185	G	A	0.00767832	0.742569	0.00171905	7.94701e-06	19.9505
	rs13008586	T	A	0.00984722	0.87341	0.00221053	8.4015e-06	19.8442
	rs13042756	G	A	0.00717375	0.709601	0.00162168	9.70512e-06	19.5686
	rs13147920	C	T	-0.00776424	0.609926	0.00151107	2.77338e-07	26.4014
	rs13262595	A	G	-0.00808522	0.439718	0.0014789	4.57621e-08	29.8885
	rs136534	G	A	-0.00874016	0.625653	0.00152294	9.52264e-09	32.936
	rs142325173	G	A	0.0266216	0.984832	0.00601899	9.73691e-06	19.5623
	rs145749703	A	G	0.0124281	0.907605	0.0025352	9.47683e-07	24.0316
	rs149320369	A	G	0.0296124	0.987737	0.00667977	9.28672e-06	19.6527
	rs1521624	C	A	-0.00676594	0.530027	0.00148763	5.41226e-06	20.6854
	rs1556147	A	T	-0.00902734	0.327975	0.00156615	8.2134e-09	33.2239
	rs16961150	C	G	-0.00911865	0.752162	0.00171186	9.9988e-08	28.3741
	rs17056792	C	A	-0.00930317	0.854282	0.00207682	7.48116e-06	20.0661
	rs17107024	T	C	0.0100092	0.871523	0.00219156	4.94441e-06	20.8588
	rs1711171	T	C	-0.00855079	0.249265	0.00170156	5.0272e-07	25.2532
	rs17547360	T	C	-0.00776171	0.75338	0.00170966	5.62805e-06	20.6107
	rs17639413	T	G	0.00875449	0.807588	0.00188929	3.59124e-06	21.4715
	rs188654424	C	T	0.0214959	0.972721	0.00454647	2.26686e-06	22.3543
	rs1911643	A	T	0.00741355	0.266795	0.00166092	8.06262e-06	19.9229
	rs1938206	A	G	0.0101202	0.160128	0.00200045	4.21599e-07	25.593
	rs1958801	A	G	0.00937923	0.712215	0.00162523	7.87902e-09	33.3045
	rs1967840	A	G	-0.00918575	0.824421	0.00192956	1.93071e-06	22.6627
	rs1996656	A	G	-0.00881892	0.819832	0.00190992	3.88523e-06	21.3206
	rs2018102	C	T	0.00729541	0.703935	0.00163175	7.78844e-06	19.989
	rs2030237	A	G	-0.0100252	0.583726	0.00149746	2.15919e-11	44.8202
	rs2055145	C	G	0.00800345	0.763505	0.00172986	3.71613e-06	21.4058
	rs2088414	T	C	-0.00741747	0.272804	0.00165046	6.98339e-06	20.1976
	rs2177865	A	C	0.00779245	0.61579	0.00152157	3.03428e-07	26.2278
	rs2222760	G	A	0.00879402	0.720875	0.00165122	1.00521e-07	28.3637
	rs224131	A	G	-0.00759398	0.395025	0.00150547	4.55252e-07	25.4444
	rs2382252	C	A	0.00684992	0.410805	0.00149733	4.76787e-06	20.9283
	rs2490323	C	T	0.00886409	0.825216	0.00193417	4.58571e-06	21.0028
	rs2513324	A	C	-0.00896257	0.73438	0.00166955	7.95041e-08	28.818
	rs2535523	T	C	0.00653873	0.481686	0.00146992	8.65256e-06	19.7878
	rs2568712	T	G	-0.0081792	0.416272	0.00151107	6.20233e-08	29.2988
	rs2643174	G	A	0.00908667	0.842828	0.00201718	6.64869e-06	20.2917
	rs28637676	G	A	-0.00997146	0.876634	0.00223118	7.85366e-06	19.9731
	rs2967194	T	C	-0.0071366	0.402234	0.00150311	2.05554e-06	22.5424
	rs34382625	T	G	-0.0110153	0.902035	0.00247917	8.86509e-06	19.7414
	rs35783535	G	A	-0.00724733	0.60959	0.00153563	2.36486e-06	22.2731
	rs35979472	A	T	0.00821669	0.762658	0.0017412	2.37014e-06	22.2687
	rs3737627	G	A	0.00825983	0.729033	0.00165563	6.07111e-07	24.8894
	rs376286858	A	C	-0.01157	0.907864	0.00256163	6.28223e-06	20.4001
	rs3828661	A	C	0.00840314	0.779268	0.00177414	2.17488e-06	22.4339
	rs3909727	A	G	-0.0139672	0.163887	0.00198353	1.90019e-12	49.5837
	rs3964074	T	C	0.0082873	0.452153	0.00147885	2.09624e-08	31.4033
	rs427078	A	C	0.0135021	0.51288	0.0014713	4.43535e-20	84.2167
	rs4270816	T	C	-0.00966385	0.162035	0.00199384	1.25435e-06	23.4919
	rs4272399	C	A	0.00865998	0.680169	0.00158891	5.02978e-08	29.7053
	rs429358	T	C	0.0165047	0.845252	0.00203016	4.30248e-16	66.0926
	rs4300734	A	C	0.00811813	0.764363	0.00174708	3.37292e-06	21.5916
	rs4422110	C	T	0.00725675	0.465982	0.00147152	8.16195e-07	24.3192
	rs4444956	A	G	0.0073037	0.509244	0.00147144	6.91882e-07	24.6376
	rs4547081	C	T	0.00760625	0.484721	0.00146836	2.21776e-07	26.8333
	rs4563646	G	C	-0.00887161	0.37863	0.00151416	4.65358e-09	34.3289
	rs4677381	A	G	-0.00746788	0.458329	0.00148966	5.35518e-07	25.1315
	rs471051	C	G	0.00868133	0.715936	0.0016278	9.65177e-08	28.4425
	rs493238	C	G	-0.00926614	0.161002	0.00200468	3.79617e-06	21.3651
	rs546936739	T	C	0.0317521	0.988758	0.00697807	5.35781e-06	20.7049
	rs56053124	T	C	-0.00711592	0.676149	0.00158739	7.36771e-06	20.0952
	rs58158108	G	A	-0.0141167	0.939598	0.00308294	4.67247e-06	20.9669
	rs6011076	T	C	-0.00715869	0.655645	0.00156231	4.60283e-06	20.9957
	rs60404073	C	T	0.0309563	0.987845	0.00673925	4.36008e-06	21.0995
	rs60928870	A	G	-0.00938103	0.800666	0.00184521	3.69564e-07	25.8468
	rs61836106	G	A	0.0119997	0.890477	0.00235429	3.4516e-07	25.9788
	rs62062133	T	C	0.00963475	0.780294	0.00178198	6.41751e-08	29.233
	rs62107261	T	C	-0.0206016	0.952621	0.00346129	2.64881e-09	35.4262
	rs62162923	C	T	-0.0247756	0.972762	0.00452804	4.46014e-08	29.9382
	rs62169335	C	T	0.00724815	0.454973	0.00149812	1.31032e-06	23.4077
	rs62266239	C	T	-0.0110438	0.864762	0.00215411	2.94627e-07	26.2845
	rs62398404	C	T	-0.0125429	0.872204	0.00219796	1.15261e-08	32.5653
	rs6500598	G	T	0.00826136	0.251197	0.00169571	1.10519e-06	23.7355
	rs660880	G	A	0.00906545	0.486377	0.00147147	7.23746e-10	37.9554
	rs673696	C	T	-0.0145841	0.919779	0.00270124	6.70003e-08	29.1495
	rs677679	C	T	0.00888522	0.41291	0.0014927	2.6415e-09	35.4315
	rs6829572	G	A	-0.00762487	0.545659	0.00149007	3.10256e-07	26.1848
	rs6860212	C	G	-0.00800213	0.679075	0.00157449	3.72784e-07	25.8303
	rs6899186	G	A	-0.00666529	0.608576	0.00150234	9.13842e-06	19.6834
	rs7018808	A	G	0.00699096	0.404653	0.00150876	3.59381e-06	21.47
	rs7081253	A	G	0.0065633	0.52862	0.00147764	8.92333e-06	19.729
	rs7199285	C	T	0.00938913	0.821494	0.00194865	1.44811e-06	23.2157
	rs7204652	T	C	-0.0117328	0.806752	0.00187218	3.68215e-10	39.2741
	rs7208329	C	T	-0.0222196	0.974726	0.00469414	2.20707e-06	22.4057
	rs7215197	T	C	0.0173097	0.95879	0.0037212	3.29284e-06	21.6377
	rs72759867	T	C	0.0131661	0.904951	0.0025061	1.49153e-07	27.6004
	rs7287702	C	G	0.00718561	0.63987	0.00153322	2.77771e-06	21.9643
	rs75052426	G	A	0.0158295	0.948207	0.00330709	1.69676e-06	22.9108
	rs75188715	G	A	-0.0169226	0.956535	0.00359925	2.5799e-06	22.1059
	rs75210106	C	T	0.00903748	0.828434	0.00194872	3.52377e-06	21.5077
	rs75222322	C	A	0.0117557	0.856574	0.00210705	2.41566e-08	31.1276
	rs752974	C	T	0.00684492	0.51608	0.00149002	4.35125e-06	21.1033
	rs7550173	A	T	0.00929182	0.390248	0.00151039	7.65456e-10	37.8461
	rs76034192	T	C	0.0115823	0.907684	0.00258391	7.37852e-06	20.0924
	rs7626272	A	G	0.00865645	0.793493	0.00184449	2.69047e-06	22.0255
	rs7649005	T	C	0.006604	0.570444	0.00149338	9.77036e-06	19.5556
	rs77431173	T	C	-0.0207476	0.968759	0.00423146	9.42976e-07	24.041
	rs77529617	C	T	0.0113839	0.881379	0.00227133	5.38723e-07	25.12
	rs78351874	C	T	-0.011882	0.902112	0.00246921	1.49385e-06	23.1559
	rs78462586	A	G	-0.0121959	0.922968	0.00275876	9.83351e-06	19.5433
	rs78621251	A	G	-0.0209669	0.965225	0.00400809	1.68459e-07	27.3648
	rs7960061	G	A	-0.0322377	0.989376	0.00722084	8.02439e-06	19.932
	rs8067821	T	C	-0.00673259	0.563717	0.00149627	6.80904e-06	20.2461
	rs8073904	G	A	-0.0113389	0.126088	0.00225202	4.77814e-07	25.351
	rs9297663	A	G	0.00876614	0.825832	0.00195549	7.36599e-06	20.0957
	rs9465008	T	A	0.00967937	0.866643	0.00216826	8.03982e-06	19.9283
	rs9590216	T	C	0.00947818	0.853693	0.002096	6.12514e-06	20.4487
	rs990396	A	G	0.00711549	0.556468	0.00149525	1.94805e-06	22.6454
	rs9922412	C	T	0.00911878	0.579599	0.00149487	1.06039e-09	37.2104
Pork intake	rs10261661	A	T	0.0141569	0.913626	0.00264529	8.71039e-08	28.641
	rs1051921	G	A	0.00964131	0.802516	0.00186406	2.31354e-07	26.7516
	rs10742428	C	A	0.00676421	0.389579	0.00152554	9.25092e-06	19.6601
	rs10750884	T	C	-0.00716162	0.349114	0.00156993	5.07275e-06	20.8094
	rs10866117	G	A	-0.00702696	0.332112	0.00157744	8.40235e-06	19.8439
	rs10877432	T	G	-0.00820685	0.537442	0.00150178	4.63558e-08	29.8633
	rs10884893	G	A	0.006951	0.501701	0.00150432	3.82443e-06	21.3507
	rs10972033	G	T	-0.00889717	0.543177	0.00148921	2.30895e-09	35.6936
	rs10988713	C	T	0.0356686	0.986446	0.00641562	2.7031e-08	30.9096
	rs11209948	G	T	0.00805369	0.397893	0.00151444	1.04962e-07	28.2803
	rs112945363	C	T	-0.0267776	0.982827	0.00573059	2.97198e-06	21.8345
	rs116586859	T	C	0.0303377	0.985609	0.00624887	1.20441e-06	23.57
	rs116789382	C	A	0.0214962	0.974485	0.00469731	4.73308e-06	20.9422
	rs117109558	A	C	-0.0168355	0.958458	0.00371822	5.95908e-06	20.5012
	rs117996821	G	C	0.0127586	0.916657	0.00268441	2.00583e-06	22.5895
	rs12228222	T	C	0.0097345	0.831876	0.00200539	1.20889e-06	23.5628
	rs12232804	C	T	-0.010614	0.887996	0.00235785	6.74487e-06	20.2639
	rs12463754	C	G	-0.00810063	0.730471	0.00168495	1.52733e-06	23.1133
	rs12516824	C	T	0.00704755	0.611687	0.00153932	4.68633e-06	20.9612
	rs12524101	T	C	-0.0102442	0.881924	0.00230229	8.60511e-06	19.7986
	rs1323058	A	G	0.00704518	0.430344	0.0015021	2.72911e-06	21.9981
	rs13252421	C	G	0.0345994	0.98755	0.00671977	2.62031e-07	26.511
	rs139449179	T	A	0.02467	0.981182	0.00546872	6.44897e-06	20.35
	rs140144747	A	T	-0.0138703	0.927876	0.00291395	1.93637e-06	22.6572
	rs1451077	G	A	0.00849823	0.415038	0.00151302	1.94586e-08	31.5476
	rs145789739	C	T	-0.0318237	0.987021	0.00660438	1.4458e-06	23.2186
	rs147597513	C	T	-0.0337813	0.989649	0.00734655	4.26039e-06	21.1438
	rs149747746	C	T	0.0259629	0.981215	0.00548029	2.16378e-06	22.4439
	rs1590402	C	T	-0.00753529	0.414052	0.00151056	6.08786e-07	24.8841
	rs16964980	A	G	-0.0241008	0.980485	0.00537474	7.32254e-06	20.1069
	rs17056262	C	T	-0.0137958	0.91478	0.0026602	2.14846e-07	26.8945
	rs17381420	A	G	0.01254	0.925524	0.00282956	9.34529e-06	19.6406
	rs17631091	A	G	0.0283214	0.98611	0.00634354	8.02174e-06	19.9326
	rs1872885	T	C	-0.0068219	0.449595	0.00151832	7.02019e-06	20.1875
	rs2130365	T	A	-0.0344172	0.986774	0.00651798	1.28941e-07	27.8819
	rs2140836	C	T	-0.0090161	0.814608	0.00191494	2.49817e-06	22.1679
	rs231246	G	T	-0.0070182	0.673271	0.00158758	9.83886e-06	19.5424
	rs234108	G	A	0.00667052	0.520764	0.00149902	8.59061e-06	19.8017
	rs254150	T	C	0.00975064	0.766994	0.00176093	3.07349e-08	30.6606
	rs2555050	G	A	0.00710608	0.580662	0.00150828	2.46027e-06	22.197
	rs2829843	A	T	-0.00863893	0.792066	0.00184485	2.83084e-06	21.9278
	rs2835744	A	T	0.0081194	0.694976	0.00162517	5.85196e-07	24.9602
	rs2852610	T	C	0.00807467	0.721131	0.00168399	1.62715e-06	22.9916
	rs28622538	T	C	-0.0315631	0.987626	0.00670973	2.55017e-06	22.1283
	rs34161520	C	G	-0.0103032	0.841072	0.00204314	4.58621e-07	25.43
	rs35934080	G	A	0.00817741	0.725668	0.00166376	8.87668e-07	24.1573
	rs36124222	T	C	-0.00777014	0.566329	0.00152751	3.64184e-07	25.8754
	rs3964074	T	C	0.00931014	0.452248	0.00149601	4.8679e-10	38.7295
	rs4129585	A	C	-0.00840833	0.439882	0.00149493	1.85989e-08	31.6356
	rs4146837	C	T	-0.00793589	0.545346	0.00152145	1.8283e-07	27.2066
	rs428485	G	A	0.0102881	0.512902	0.00148828	4.75497e-12	47.7858
	rs429358	T	C	0.0138417	0.84523	0.00205365	1.58311e-11	45.428
	rs4294650	C	T	0.00742275	0.691516	0.00161128	4.09036e-06	21.222
	rs4318151	A	G	-0.00707993	0.622353	0.00153547	4.00877e-06	21.2605
	rs4456599	G	T	-0.00725489	0.302191	0.00162436	7.95861e-06	19.9478
	rs4564313	G	A	-0.0076431	0.697348	0.00161632	2.25956e-06	22.3605
	rs4658626	A	C	-0.00672553	0.454522	0.00149901	7.23554e-06	20.1299
	rs4672226	C	T	-0.00708496	0.58629	0.00151837	3.06892e-06	21.773
	rs4833522	T	A	-0.0083039	0.790019	0.00183774	6.2265e-06	20.4171
	rs4938184	C	T	-0.00918784	0.198314	0.00186985	8.93901e-07	24.1441
	rs4985065	C	A	-0.00734517	0.421261	0.00151469	1.23894e-06	23.5155
	rs55881379	A	G	0.0232183	0.977867	0.00508739	5.02141e-06	20.829
	rs61791721	T	A	0.00816309	0.770936	0.00177742	4.37636e-06	21.0925
	rs62062058	T	C	-0.00933541	0.788508	0.00182648	3.20228e-07	26.1237
	rs62539992	G	A	-0.00876203	0.827981	0.0019729	8.94622e-06	19.7241
	rs6466020	C	T	0.0068435	0.563362	0.00149789	4.90633e-06	20.8735
	rs67218249	C	G	-0.00839505	0.796272	0.00184678	5.47338e-06	20.664
	rs6734827	G	A	-0.00698411	0.448594	0.0015079	3.62707e-06	21.4524
	rs6788886	G	C	0.00678448	0.615787	0.00153382	9.72283e-06	19.5651
	rs716961	G	C	-0.0119233	0.104773	0.00243113	9.3709e-07	24.0533
	rs72864873	G	A	-0.0115312	0.824482	0.00195669	3.7872e-09	34.7299
	rs72944703	C	T	0.0111776	0.899099	0.0024773	6.42133e-06	20.3581
	rs72979359	G	C	-0.0088571	0.822467	0.00194711	5.39399e-06	20.6919
	rs73076148	C	T	0.0265714	0.983023	0.00576551	4.05228e-06	21.2399
	rs76027321	G	A	0.0329385	0.98789	0.00679822	1.26507e-06	23.4755
	rs7644667	T	C	-0.0069219	0.452851	0.00149036	3.40998e-06	21.5708
	rs79729037	C	T	-0.0225976	0.977364	0.00498746	5.87354e-06	20.5288
	rs8067821	T	C	-0.00688099	0.563684	0.0015135	5.45699e-06	20.6697
	rs901280	G	A	0.00863493	0.184559	0.00192008	6.88656e-06	20.2245
	rs905112	C	A	-0.00736795	0.468799	0.00149528	8.32987e-07	24.2799
	rs9326286	T	G	0.00728943	0.609691	0.00152987	1.89093e-06	22.7026
	rs9495860	C	T	0.0123692	0.910452	0.00261068	2.15929e-06	22.4478
	rs9551924	G	T	-0.00703048	0.530545	0.00151741	3.60024e-06	21.4665
	rs9562922	C	T	0.00728791	0.569525	0.00149761	1.13672e-06	23.6814
	rs9696811	T	C	-0.00742258	0.311596	0.00162311	4.80648e-06	20.9128
	rs9914272	T	G	0.00683883	0.489946	0.0014869	4.2376e-06	21.1543
	rs997880	A	C	0.00687782	0.363901	0.00154951	9.04958e-06	19.702
Cheese intake	rs10269830	A	G	0.0115242	0.399429	0.00234355	8.77037e-07	24.1808
	rs1032001	T	A	0.0125442	0.729629	0.00255035	8.71591e-07	24.1927
	rs10507688	A	G	0.0154209	0.872786	0.00340287	5.85043e-06	20.5365
	rs10775404	A	C	0.020104	0.814312	0.00291176	5.04162e-12	47.6707
	rs10828248	A	G	0.012352	0.657002	0.0023789	2.07708e-07	26.96
	rs10919061	C	T	0.0150313	0.852328	0.0031943	2.53052e-06	22.1432
	rs10932781	G	T	-0.010152	0.434557	0.00229751	9.92955e-06	19.5248
	rs1106761	G	A	0.0109532	0.617656	0.00237569	4.01666e-06	21.2569
	rs11130789	C	T	-0.0126054	0.282753	0.00252233	5.8075e-07	24.9751
	rs11191123	G	T	0.0121838	0.709432	0.00249926	1.0883e-06	23.7652
	rs11208741	C	T	0.01269	0.679068	0.00241878	1.55062e-07	27.5251
	rs112172280	T	C	-0.0204174	0.821644	0.00295939	5.22999e-12	47.5986
	rs11251012	G	A	-0.0102434	0.571141	0.0022963	8.16388e-06	19.8989
	rs11264431	C	T	0.010504	0.446171	0.00227289	3.81128e-06	21.3575
	rs113457205	G	A	0.0420417	0.985421	0.00951165	9.86925e-06	19.5365
	rs114897079	G	C	-0.0442718	0.986986	0.00997929	9.14903e-06	19.6813
	rs1155899	A	G	-0.0333528	0.975962	0.00737847	6.17562e-06	20.4329
	rs11591147	G	T	-0.0390843	0.982401	0.00859323	5.40889e-06	20.6866
	rs11620149	T	C	0.0178891	0.858973	0.00326409	4.23899e-08	30.0366
	rs11670745	C	T	0.0216174	0.940033	0.00476623	5.74555e-06	20.571
	rs116715083	G	A	-0.0102458	0.584997	0.00229862	8.29683e-06	19.8681
	rs1169288	A	C	0.0136226	0.686653	0.00245786	2.98226e-08	30.7188
	rs11735256	T	C	0.0111016	0.35705	0.00235935	2.53421e-06	22.1403
	rs117371901	C	T	0.0193167	0.921566	0.00420664	4.3912e-06	21.086
	rs11753995	G	A	0.0137741	0.829248	0.0030079	4.66543e-06	20.97
	rs11858506	C	T	-0.0121198	0.347872	0.00238599	3.78278e-07	25.8019
	rs1192424	T	C	0.0139696	0.593275	0.00232147	1.77072e-09	36.2109
	rs12050481	T	C	0.0140753	0.387359	0.00232658	1.45047e-09	36.5997
	rs12081426	T	C	0.0120219	0.229219	0.00269381	8.08933e-06	19.9164
	rs1221155	A	G	0.0113271	0.471207	0.00226875	5.95601e-07	24.9266
	rs12334387	A	G	-0.01034	0.564386	0.00231353	7.8462e-06	19.9751
	rs12337848	T	C	0.0111015	0.418792	0.00230583	1.47559e-06	23.1796
	rs12533853	G	C	0.0123894	0.754338	0.00264215	2.74359e-06	21.9879
	rs12653706	C	T	-0.01769	0.905996	0.00387323	4.94205e-06	20.8597
	rs1267073	G	A	-0.0120461	0.702123	0.002471	1.08819e-06	23.7654
	rs12672200	G	A	0.0127074	0.675537	0.00243205	1.74169e-07	27.3002
	rs12697649	C	T	-0.0131739	0.18259	0.00293176	7.00564e-06	20.1916
	rs12787117	A	G	0.0160907	0.804452	0.00285671	1.77536e-08	31.726
	rs12935255	T	C	0.0122865	0.393155	0.00231732	1.14507e-07	28.1114
	rs13107325	C	T	0.0276929	0.925441	0.00430573	1.26225e-10	41.3658
	rs13130484	C	T	0.0133146	0.566494	0.00229035	6.1243e-09	33.7949
	rs13181793	G	A	0.0105651	0.554039	0.0022817	3.65048e-06	21.4402
	rs13258590	T	G	-0.0112656	0.581128	0.00229575	9.24032e-07	24.0801
	rs13330387	G	A	-0.0304536	0.972292	0.00688984	9.86636e-06	19.537
	rs136309	C	A	0.0157585	0.795508	0.00280846	2.01087e-08	31.4841
	rs1366196	C	T	0.036426	0.976161	0.0074066	8.74112e-07	24.1871
	rs1404481	C	T	-0.011383	0.532161	0.00227508	5.63493e-07	25.0333
	rs144284080	G	A	0.0202643	0.93365	0.0045581	8.75761e-06	19.7649
	rs1442883	C	A	-0.0138297	0.747796	0.00261866	1.28337e-07	27.8911
	rs1469115	C	T	0.0103777	0.376019	0.00234903	9.96724e-06	19.5175
	rs1496177	T	C	0.0208606	0.0674353	0.00456232	4.82242e-06	20.9064
	rs150702313	G	A	0.0199369	0.916613	0.00409028	1.09241e-06	23.7579
	rs1514755	A	G	-0.0159141	0.759889	0.00264919	1.88787e-09	36.0858
	rs1536456	A	G	-0.012098	0.355577	0.00236329	3.06934e-07	26.2054
	rs1652344	T	C	-0.0173954	0.502235	0.00226393	1.54524e-14	59.0393
	rs17256492	T	C	0.0121573	0.773139	0.00272129	7.91434e-06	19.9583
	rs17481439	G	A	-0.0128475	0.790939	0.00279572	4.31895e-06	21.1178
	rs17612850	C	T	-0.0260278	0.954871	0.00546115	1.87925e-06	22.7146
	rs17809666	A	G	0.0202585	0.934924	0.00458136	9.78143e-06	19.5535
	rs1783828	T	C	0.0145058	0.447514	0.0022873	2.27e-10	40.2194
	rs1806771	T	G	0.0219609	0.917592	0.00416588	1.35232e-07	27.7898
	rs1862904	A	G	-0.0113449	0.40675	0.00231828	9.89831e-07	23.9479
	rs1953717	C	A	0.0111717	0.586531	0.00229753	1.15909e-06	23.6436
	rs2003549	C	T	-0.016345	0.741545	0.00258116	2.41339e-10	40.0994
	rs2026304	T	C	-0.01239	0.219527	0.00273176	5.74617e-06	20.571
	rs2029401	A	G	-0.0120668	0.411641	0.00230355	1.61993e-07	27.4402
	rs2035936	G	T	0.0263331	0.947758	0.00511376	2.61237e-07	26.5168
	rs2036810	G	A	0.0188179	0.854218	0.00324237	6.4844e-09	33.6833
	rs2043294	A	T	-0.0148261	0.822125	0.00299594	7.4701e-07	24.4898
	rs2053979	A	G	0.0127208	0.672613	0.00241176	1.33113e-07	27.8201
	rs2295174	C	A	-0.0120995	0.222193	0.00271921	8.60188e-06	19.7992
	rs2330698	G	A	0.0112908	0.698675	0.00246256	4.54046e-06	21.022
	rs2352974	C	T	0.0145052	0.508674	0.0022788	1.94964e-10	40.5166
	rs2404341	T	C	-0.0131586	0.69278	0.00246589	9.48843e-08	28.4754
	rs243082	C	T	-0.0117502	0.710425	0.00250232	2.6568e-06	22.0497
	rs2547918	G	A	-0.0124908	0.781931	0.00278058	7.05063e-06	20.1794
	rs2575329	G	A	0.0105403	0.416865	0.00231312	5.19525e-06	20.7638
	rs26579	G	C	0.0134868	0.409707	0.00235582	1.03502e-08	32.7742
	rs281219	A	G	0.0139389	0.211722	0.00277744	5.20442e-07	25.1864
	rs2838986	A	G	0.0157167	0.18395	0.00291661	7.09832e-08	29.0378
	rs2846480	C	T	-0.0177073	0.10632	0.00366663	1.36996e-06	23.3221
	rs28569885	A	G	0.0166561	0.202735	0.00281603	3.32424e-09	34.9841
	rs28649715	C	G	-0.0116008	0.692859	0.00245496	2.29599e-06	22.3298
	rs286649	C	T	0.0109118	0.629295	0.00234161	3.16264e-06	21.7151
	rs2870681	A	C	-0.0104693	0.633417	0.00234392	7.94818e-06	19.9502
	rs2900884	G	A	0.0101515	0.550581	0.00228033	8.51751e-06	19.8181
	rs2952883	A	C	0.0128549	0.684423	0.0024387	1.35535e-07	27.7855
	rs34198643	C	T	0.0160591	0.776301	0.00271136	3.16375e-09	35.0805
	rs34423638	A	G	-0.0137394	0.778407	0.00273875	5.25771e-07	25.1668
	rs34453616	C	G	-0.0145282	0.80164	0.00283851	3.08384e-07	26.1964
	rs35270670	A	G	-0.0137956	0.782944	0.00274517	5.02331e-07	25.2546
	rs35392738	A	C	-0.0120482	0.709862	0.00250274	1.47945e-06	23.1745
	rs35498642	C	T	-0.0106688	0.607326	0.00231614	4.0989e-06	21.2178
	rs35760956	A	G	0.0117532	0.596865	0.00232318	4.21216e-07	25.5944
	rs35793328	G	T	-0.0108328	0.66189	0.0024166	7.3724e-06	20.0942
	rs35947448	A	T	-0.0114166	0.735964	0.0025795	9.60444e-06	19.5885
	rs376580	G	A	-0.0103289	0.389857	0.00231814	8.36207e-06	19.853
	rs3801293	G	A	0.0146886	0.834589	0.00304262	1.38177e-06	23.3058
	rs3911016	T	G	-0.0208422	0.880055	0.00348834	2.30329e-09	35.6983
	rs4073960	G	A	0.0152915	0.771752	0.00269724	1.43377e-08	32.141
	rs4092590	T	C	-0.0156333	0.842942	0.00311205	5.07413e-07	25.2352
	rs4365256	T	C	0.0117974	0.733482	0.002563	4.16475e-06	21.1872
	rs4398228	T	C	0.0103098	0.54576	0.00228224	6.26048e-06	20.4068
	rs4441609	T	C	-0.0132932	0.373801	0.00233442	1.23775e-08	32.4264
	rs4503172	C	T	-0.0134213	0.391596	0.00232185	7.45114e-09	33.4133
	rs455868	G	A	0.0161719	0.200434	0.00281844	9.58716e-09	32.9232
	rs4675526	G	A	-0.0106941	0.411028	0.00231848	3.97771e-06	21.2755
	rs4692567	C	T	0.0143805	0.251009	0.00262829	4.46439e-08	29.9364
	rs4765602	G	A	0.0118032	0.61224	0.0023419	4.6552e-07	25.4016
	rs478178	C	T	-0.014549	0.803333	0.00284099	3.0375e-07	26.2256
	rs4800690	C	A	0.0103235	0.62662	0.00233527	9.8381e-06	19.5424
	rs4818293	A	C	-0.0108487	0.40667	0.00231023	2.65366e-06	22.0517
	rs4860341	T	C	-0.0234631	0.0708834	0.0044107	1.03999e-07	28.2979
	rs4881269	G	A	-0.0120339	0.621052	0.00233842	2.65899e-07	26.4829
	rs5026760	A	G	-0.0156107	0.844238	0.00318966	9.87304e-07	23.9527
	rs504675	C	T	-0.0264052	0.649604	0.00237891	1.25845e-28	123.203
	rs512066	C	G	0.0127362	0.799871	0.00285478	8.14469e-06	19.9036
	rs524468	A	G	0.0126629	0.741148	0.0025902	1.0147e-06	23.9
	rs55993533	T	G	0.0141664	0.847806	0.00314289	6.56199e-06	20.317
	rs56024323	G	A	0.0107669	0.597184	0.00230956	3.13331e-06	21.7331
	rs56068671	G	T	-0.0226929	0.918925	0.00415928	4.87079e-08	29.7675
	rs56338794	C	T	-0.0160242	0.874423	0.00342245	2.83967e-06	21.9218
	rs571268535	G	A	-0.0513616	0.98894	0.0108803	2.35141e-06	22.284
	rs59618150	A	G	0.0170531	0.856435	0.00322952	1.28899e-07	27.8823
	rs59621822	A	G	0.0106371	0.556819	0.0023145	4.30949e-06	21.1218
	rs6068290	A	G	-0.0125908	0.652891	0.00238644	1.3205e-07	27.8358
	rs61757207	A	G	0.0458823	0.98519	0.00933856	8.96009e-07	24.1395
	rs61763141	C	T	-0.0168645	0.880245	0.00351004	1.55021e-06	23.0845
	rs61794606	G	A	-0.0142204	0.838321	0.00307798	3.83656e-06	21.3447
	rs61939234	A	G	-0.02864	0.965519	0.00621265	4.02781e-06	21.2515
	rs62048491	G	C	-0.0120679	0.675452	0.00241564	5.86041e-07	24.9573
	rs62098051	A	G	0.0117979	0.479244	0.00227526	2.15684e-07	26.8872
	rs62112563	G	A	0.0111134	0.665279	0.00240939	3.97793e-06	21.2754
	rs622200	T	C	0.0151517	0.833402	0.00303473	5.9525e-07	24.9276
	rs62236533	G	A	-0.0270389	0.895189	0.00372853	4.10955e-13	52.5897
	rs622614	T	C	-0.0138245	0.198503	0.00286326	1.37736e-06	23.3118
	rs62355632	A	C	-0.0113028	0.686993	0.00243202	3.35951e-06	21.5991
	rs62422233	C	A	0.0455739	0.986969	0.00996329	4.78097e-06	20.923
	rs641811	G	A	-0.0151958	0.775628	0.00270584	1.95487e-08	31.5385
	rs6465982	A	G	-0.0101703	0.4911	0.00226513	7.12447e-06	20.1595
	rs6487125	T	C	0.01081	0.383161	0.00233831	3.78272e-06	21.372
	rs6539284	T	C	-0.0133865	0.569699	0.00228633	4.77035e-09	34.2811
	rs6570084	A	G	0.0146507	0.856441	0.00323087	5.77099e-06	20.5625
	rs660240	T	C	0.0130369	0.2155	0.00275084	2.14505e-06	22.4603
	rs6685323	C	T	0.0118372	0.689933	0.00244356	1.27098e-06	23.4666
	rs67238148	G	T	-0.0153431	0.782824	0.00274918	2.39165e-08	31.1471
	rs6774906	A	C	-0.0319135	0.959977	0.00576474	3.09495e-08	30.647
	rs6817306	T	C	0.0208605	0.856483	0.00322765	1.02599e-10	41.771
	rs6857	C	T	0.0152455	0.82957	0.00300834	4.02577e-07	25.6819
	rs6873324	A	C	0.0123609	0.575155	0.0023139	9.1922e-08	28.537
	rs6897252	C	T	0.0111807	0.394742	0.00231222	1.32803e-06	23.3818
	rs6947580	A	G	-0.0134075	0.208128	0.00282517	2.07739e-06	22.5219
	rs6953655	C	A	-0.0125976	0.407406	0.00231303	5.14127e-08	29.6627
	rs7012814	G	A	0.0186954	0.526211	0.00229099	3.33863e-16	66.5919
	rs7156550	T	A	-0.0119953	0.28054	0.00251892	1.916e-06	22.6773
	rs72690844	A	T	-0.0148492	0.806843	0.00290595	3.22298e-07	26.1113
	rs72778510	G	A	-0.0186481	0.912181	0.00399105	2.97574e-06	21.832
	rs72790304	G	A	0.018651	0.825699	0.00298023	3.8939e-10	39.1654
	rs72810360	C	T	-0.0168738	0.827069	0.00299961	1.85161e-08	31.6442
	rs72829940	G	A	-0.0142911	0.836971	0.00307351	3.32294e-06	21.6202
	rs7298331	A	C	0.0124555	0.394157	0.00235012	1.15828e-07	28.0893
	rs73024305	G	C	-0.0295869	0.946251	0.00501813	3.72432e-09	34.7627
	rs7439876	G	A	-0.0117487	0.427514	0.00230116	3.2986e-07	26.0666
	rs74472826	T	C	-0.0327674	0.972467	0.00690715	2.09562e-06	22.5053
	rs75038993	C	G	0.0207015	0.933922	0.00457901	6.15584e-06	20.4389
	rs75097551	C	T	0.0477827	0.98817	0.0106033	6.59435e-06	20.3075
	rs7526112	T	G	0.0117624	0.638072	0.00235576	5.94401e-07	24.9303
	rs7583880	G	A	0.0111828	0.30456	0.00248951	7.0564e-06	20.1777
	rs7590705	A	G	-0.0104574	0.50665	0.00227719	4.38542e-06	21.0886
	rs7627574	C	G	-0.0133382	0.682233	0.00243783	4.46681e-08	29.9354
	rs76954851	A	G	0.032522	0.970886	0.00671166	1.26226e-06	23.4797
	rs7730004	C	T	0.0116207	0.322348	0.00242226	1.60704e-06	23.0155
	rs77375871	G	A	0.0422076	0.977772	0.00767361	3.79007e-08	30.2538
	rs77742462	A	G	0.0450671	0.984665	0.00927886	1.19203e-06	23.59
	rs77837876	T	C	-0.0402168	0.983021	0.00879968	4.87143e-06	20.8872
	rs7805693	A	G	-0.0112699	0.307732	0.00245183	4.2961e-06	21.128
	rs78077522	T	C	-0.0247895	0.948316	0.00517596	1.6732e-06	22.9378
	rs78876700	G	A	-0.0182292	0.866764	0.00336366	5.97785e-08	29.3703
	rs7936836	C	A	-0.0151431	0.581619	0.00230835	5.37626e-11	43.0352
	rs7943015	T	C	-0.0257261	0.958165	0.00563503	4.98546e-06	20.8427
	rs795988	T	C	-0.010835	0.66588	0.00243448	8.56133e-06	19.8081
	rs806970	C	T	-0.0201047	0.929054	0.00439641	4.80831e-06	20.9121
	rs919109	G	C	-0.0175268	0.862147	0.00328756	9.75405e-08	28.4221
	rs921791	T	C	-0.0116377	0.724073	0.00252853	4.17316e-06	21.1834
	rs9377684	A	G	-0.0148738	0.803228	0.00284217	1.66536e-07	27.3868
	rs9465845	G	T	-0.0110111	0.306076	0.00246193	7.72901e-06	20.0036
	rs9504123	A	C	-0.0139331	0.727144	0.00254113	4.18105e-08	30.0635
	rs9537888	G	T	-0.0177046	0.297418	0.00247216	7.9741e-13	51.2882
	rs9851653	T	C	0.0112	0.531178	0.00227338	8.36812e-07	24.2711
	rs9878911	T	C	-0.0111424	0.414978	0.00230643	1.3583e-06	23.3386
	rs9996848	C	A	-0.0167966	0.885198	0.00356799	2.50683e-06	22.1612
Milk type used: Full cream	rs11629679	C	A	-0.00265106	0.722342	0.000577939	4.49466e-06	21.0413
	rs11966598	A	T	-0.00385087	0.891722	0.000827077	3.22412e-06	21.6782
	rs12097393	G	A	0.00291445	0.792384	0.000632005	3.99911e-06	21.2652
	rs12188850	C	T	0.00235535	0.477832	0.000522541	6.55964e-06	20.3174
	rs12590589	T	G	0.00229176	0.45013	0.000518232	9.76748e-06	19.5564
	rs12941465	G	A	-0.00285806	0.762721	0.000602764	2.12055e-06	22.4826
	rs1945914	C	A	-0.00237625	0.368544	0.000533439	8.40566e-06	19.8433
	rs1992536	A	G	0.00406652	0.0952557	0.000873475	3.23089e-06	21.6742
	rs2122444	A	G	0.00270597	0.708661	0.000563646	1.58011e-06	23.0479
	rs2290753	G	A	-0.00247977	0.320798	0.000550044	6.53446e-06	20.3248
	rs2446996	G	C	0.00267236	0.41183	0.000528531	4.27694e-07	25.5651
	rs2521484	G	A	0.00291033	0.758942	0.000611728	1.95948e-06	22.6342
	rs2568921	A	G	0.00299123	0.788046	0.00062746	1.86805e-06	22.7261
	rs2568953	T	C	0.00391356	0.192107	0.000649646	1.70012e-09	36.2901
	rs3107456	G	A	-0.00269059	0.286901	0.000571493	2.50166e-06	22.1652
	rs410426	G	A	-0.0024218	0.359538	0.000536234	6.29289e-06	20.397
	rs4145734	C	G	-0.00352399	0.837154	0.00069427	3.85832e-07	25.7638
	rs4895459	A	G	-0.00258607	0.589787	0.000530098	1.06914e-06	23.7994
	rs4953152	G	A	-0.00317409	0.690204	0.000554089	1.0133e-08	32.8154
	rs55872725	C	T	0.00430558	0.596674	0.000522294	1.67099e-16	67.9566
	rs55998228	C	G	-0.00733023	0.968345	0.00146346	5.47619e-07	25.0883
	rs56293801	T	C	0.00239272	0.628379	0.000534343	7.53939e-06	20.0513
	rs5758729	T	C	0.00260926	0.609042	0.000526691	7.26808e-07	24.5426
	rs58048722	C	T	-0.00248908	0.490931	0.000512095	1.17045e-06	23.6252
	rs58704041	T	G	-0.00235155	0.622299	0.000530652	9.36083e-06	19.6375
	rs6047338	C	G	0.00254411	0.342819	0.000542975	2.79268e-06	21.9538
	rs62042812	A	G	-0.00377274	0.873218	0.000770667	9.80945e-07	23.965
	rs62098013	G	A	-0.00275116	0.640136	0.00054177	3.8125e-07	25.7869
	rs6503327	A	G	-0.0034774	0.138699	0.000749566	3.49737e-06	21.5222
	rs6585301	C	A	0.00248744	0.421237	0.000522348	1.91643e-06	22.6769
	rs6722317	A	G	-0.00242832	0.619583	0.000528082	4.25815e-06	21.145
	rs7088988	T	C	0.00448466	0.926994	0.000988809	5.74913e-06	20.5699
	rs72783765	C	T	0.00505832	0.91033	0.000898086	1.77786e-08	31.723
	rs72856002	C	G	0.010337	0.985846	0.00217695	2.05033e-06	22.5471
	rs7412	C	T	-0.00486958	0.91962	0.000942935	2.41368e-07	26.6697
	rs7432235	C	A	0.00332222	0.83713	0.000695952	1.8093e-06	22.7875
	rs7486402	T	C	0.00316935	0.821516	0.000668669	2.13939e-06	22.4655
	rs75660400	G	C	-0.00795421	0.976234	0.00168532	2.36199e-06	22.2755
	rs76312792	G	A	0.00474772	0.931188	0.00102144	3.35045e-06	21.6044
	rs77871930	G	A	0.00957794	0.980668	0.00189121	4.09596e-07	25.6485
	rs78942177	T	C	-0.00474239	0.938793	0.00107013	9.35354e-06	19.639
	rs7928842	T	C	0.00311558	0.590876	0.000520082	2.0914e-09	35.8866
	rs9836562	T	C	0.00399833	0.122789	0.000784706	3.48147e-07	25.9622
Bread intake	rs1018151	A	G	-0.0111905	0.232979	0.00240661	3.3208e-06	21.6215
	rs10201472	A	G	0.00937599	0.563196	0.00202699	3.73572e-06	21.3958
	rs10756327	T	C	0.00946897	0.555513	0.00202535	2.93642e-06	21.8576
	rs11060853	A	G	0.0121588	0.588182	0.00204067	2.54925e-09	35.5005
	rs11121215	T	C	0.0109526	0.373034	0.00207785	1.35594e-07	27.7846
	rs11133681	T	C	0.0103703	0.402265	0.00207026	5.4669e-07	25.0917
	rs111685767	G	T	-0.0283883	0.972291	0.0061226	3.54121e-06	21.4983
	rs112611766	A	T	-0.0200906	0.940369	0.00428596	2.76523e-06	21.9729
	rs112613036	G	A	-0.0115788	0.785761	0.0024657	2.6537e-06	22.0518
	rs115276619	T	A	0.0405587	0.985385	0.00841952	1.45568e-06	23.2055
	rs115877304	C	T	-0.0302998	0.951605	0.00467972	9.50012e-11	41.9216
	rs11684406	T	C	0.00915745	0.568769	0.00204006	7.16201e-06	20.1494
	rs117941818	G	C	-0.0234476	0.956848	0.0049673	2.35386e-06	22.282
	rs12117826	G	A	0.0157488	0.906572	0.00345493	5.15592e-06	20.7785
	rs12144010	C	A	0.0147848	0.897224	0.00331023	7.95448e-06	19.9486
	rs12147633	C	T	-0.0279138	0.969049	0.00583121	1.69317e-06	22.9149
	rs12307576	A	G	-0.0102477	0.741029	0.00230317	8.6107e-06	19.797
	rs12510662	G	A	-0.00925234	0.592894	0.00205413	6.66022e-06	20.2883
	rs12613918	C	T	-0.0138639	0.868845	0.00298162	3.32288e-06	21.6204
	rs12712680	A	G	-0.0120104	0.181858	0.00261206	4.26455e-06	21.142
	rs13016665	C	A	-0.0157776	0.578281	0.00206134	1.94743e-14	58.5842
	rs13023099	C	A	0.0117549	0.426821	0.00205415	1.04964e-08	32.747
	rs13066591	T	C	-0.0102902	0.672417	0.00214932	1.68741e-06	22.9215
	rs13277520	C	G	0.0129118	0.838973	0.0027401	2.4511e-06	22.2044
	rs141147725	A	G	-0.0353128	0.98062	0.00730547	1.33983e-06	23.365
	rs141961847	C	T	0.0354693	0.978734	0.00702184	4.38864e-07	25.5153
	rs144281439	T	C	-0.0253984	0.964074	0.00540426	2.60559e-06	22.0871
	rs148732246	C	A	-0.0240731	0.961941	0.00527266	4.9796e-06	20.845
	rs150762911	G	A	-0.0296408	0.974107	0.00636636	3.22647e-06	21.6768
	rs1564024	C	G	0.0106172	0.615674	0.00207869	3.26245e-07	26.0879
	rs16983862	C	T	-0.0210473	0.950816	0.00464625	5.89964e-06	20.5204
	rs17049327	A	G	-0.00960327	0.621214	0.00207647	3.74963e-06	21.3887
	rs17095293	A	C	0.0119752	0.758587	0.00235513	3.68178e-07	25.8544
	rs1811241	A	G	-0.00981612	0.315571	0.00217331	6.28179e-06	20.4002
	rs1814374	C	G	0.0131416	0.16709	0.00269775	1.10855e-06	23.7296
	rs184037469	G	C	-0.0406729	0.98784	0.00919542	9.72664e-06	19.5643
	rs192358911	G	C	0.0368692	0.982113	0.00761245	1.27718e-06	23.4572
	rs1940033	C	T	0.0107924	0.406731	0.00205371	1.4796e-07	27.6157
	rs2105782	T	C	-0.00919953	0.584118	0.0020418	6.61896e-06	20.3003
	rs2319460	G	A	0.0149981	0.103053	0.0033179	6.17321e-06	20.4336
	rs2326128	A	G	0.0157662	0.327158	0.00214345	1.90141e-13	54.1035
	rs2328011	T	C	-0.00986598	0.673739	0.00215281	4.58723e-06	21.0023
	rs2391874	A	G	-0.0111448	0.322968	0.00216512	2.6409e-07	26.4959
	rs2466774	C	A	-0.0361224	0.981171	0.00738214	9.92009e-07	23.9434
	rs2517678	C	T	-0.0134291	0.636161	0.0021331	3.06275e-10	39.6341
	rs2689887	T	C	0.00896118	0.512244	0.00201341	8.55681e-06	19.8091
	rs2943649	C	G	-0.009808	0.348608	0.0021091	3.31402e-06	21.6254
	rs319694	C	T	-0.0120214	0.305225	0.00217917	3.45766e-08	30.4317
	rs34107528	G	A	-0.021325	0.946308	0.00446596	1.79708e-06	22.8006
	rs34637483	C	T	0.0140235	0.828655	0.00266915	1.48876e-07	27.6035
	rs34855425	C	T	0.0126379	0.703673	0.00220612	1.01283e-08	32.8163
	rs375371249	C	A	-0.0214124	0.951787	0.00473563	6.13896e-06	20.4443
	rs4241454	T	A	-0.0191379	0.061849	0.00417126	4.47455e-06	21.05
	rs4499392	T	A	0.0138658	0.834071	0.00271707	3.339e-07	26.0427
	rs451704	C	T	0.00978979	0.415716	0.00204144	1.62238e-06	22.997
	rs4665972	T	C	0.0146993	0.393907	0.00207459	1.38608e-12	50.2027
	rs4723062	T	C	0.00912437	0.39872	0.00205171	8.6997e-06	19.7775
	rs4892250	C	T	0.0106523	0.374851	0.00208067	3.06115e-07	26.2107
	rs4915165	T	C	-0.0107804	0.252282	0.00233648	3.95112e-06	21.2884
	rs4947596	T	C	0.0247948	0.949841	0.00459804	6.94909e-08	29.0786
	rs4952515	A	G	0.00982492	0.549181	0.00202826	1.27247e-06	23.4644
	rs4984685	G	A	-0.0134155	0.800063	0.00251162	9.22458e-08	28.5301
	rs56079751	C	A	0.0114834	0.713645	0.00224839	3.26662e-07	26.0853
	rs56340157	T	G	-0.0115504	0.64034	0.0021252	5.47959e-08	29.5388
	rs57038242	G	A	-0.0209147	0.950338	0.00462888	6.23353e-06	20.415
	rs58231973	G	A	-0.00931153	0.422081	0.00203296	4.64355e-06	20.9789
	rs591776	C	T	-0.0101043	0.363123	0.00209907	1.48177e-06	23.1716
	rs596878	A	C	0.011587	0.552213	0.00204525	1.46746e-08	32.0957
	rs6019543	C	T	0.0103849	0.728553	0.0022577	4.22913e-06	21.1578
	rs61860539	A	C	-0.0180602	0.932127	0.00403843	7.74648e-06	19.9994
	rs62091167	A	C	0.0138325	0.785392	0.00245894	1.85104e-08	31.6449
	rs62126698	C	T	0.0106873	0.776235	0.00240941	9.17945e-06	19.6749
	rs62272476	A	C	-0.0137253	0.860505	0.00290289	2.26578e-06	22.3553
	rs62374727	C	T	-0.0165882	0.909455	0.00350252	2.17899e-06	22.4303
	rs62389293	T	A	0.0160763	0.906558	0.0034573	3.32008e-06	21.622
	rs639548	G	T	-0.0104533	0.316207	0.00215975	1.29812e-06	23.426
	rs641325	T	G	-0.0100046	0.331619	0.00214716	3.17056e-06	21.7104
	rs6547935	C	T	0.00951737	0.628014	0.00210651	6.24042e-06	20.4129
	rs656817	A	G	0.0123601	0.665933	0.00213151	6.68052e-09	33.6254
	rs6587756	A	T	0.00983083	0.350598	0.00210559	3.0279e-06	21.7987
	rs66462844	C	A	0.0101138	0.698871	0.00218772	3.78214e-06	21.3719
	rs67133230	A	G	0.0164485	0.495107	0.00201833	3.65201e-16	66.415
	rs6957508	G	T	0.02339	0.628702	0.00208046	2.51429e-29	126.398
	rs7018920	C	T	-0.0150643	0.875815	0.00305013	7.85681e-07	24.3927
	rs71603391	A	G	0.0147405	0.842249	0.00275228	8.52103e-08	28.6838
	rs72759009	C	T	-0.0208289	0.951175	0.00467186	8.25787e-06	19.877
	rs72767244	C	T	0.0124279	0.81831	0.00262446	2.18615e-06	22.424
	rs72804800	C	T	0.0109797	0.769328	0.00240352	4.92002e-06	20.8681
	rs72823602	A	G	-0.0227559	0.95697	0.00494927	4.26894e-06	21.1399
	rs74262107	C	T	0.0234686	0.937909	0.00416471	1.74939e-08	31.7543
	rs7433115	A	G	0.0108228	0.222634	0.00241762	7.58376e-06	20.0402
	rs74419120	C	T	0.0115567	0.814866	0.00259214	8.25943e-06	19.8769
	rs74478831	G	A	-0.0207112	0.951093	0.0046805	9.64397e-06	19.5805
	rs75544197	A	G	-0.0263804	0.96347	0.00535667	8.4458e-07	24.2533
	rs76014293	C	T	0.0207355	0.920094	0.00376245	3.56432e-08	30.3728
	rs7623641	G	A	0.0122887	0.799476	0.00251047	9.8308e-07	23.9607
	rs76545252	G	A	-0.01441	0.876232	0.00307091	2.6998e-06	22.0187
	rs76639090	G	A	0.0271544	0.972496	0.00614022	9.76145e-06	19.5574
	rs77413707	C	T	-0.0144657	0.894551	0.00327109	9.76599e-06	19.5565
	rs77530532	G	A	-0.00983757	0.656156	0.00212513	3.67161e-06	21.429
	rs78707182	G	T	-0.0248904	0.963965	0.00538865	3.85512e-06	21.3355
	rs79207796	C	T	-0.0252322	0.954074	0.00479521	1.42525e-07	27.6881
	rs7923705	G	A	-0.0126081	0.171536	0.00266539	2.24184e-06	22.3757
	rs79401173	C	T	-0.0322042	0.977887	0.00697782	3.92677e-06	21.3002
	rs79436018	T	C	0.0177714	0.884989	0.00315674	1.80556e-08	31.693
	rs79573996	T	C	0.0354422	0.981331	0.00741811	1.77228e-06	22.8272
	rs79650876	G	A	0.0130717	0.819363	0.00260909	5.44114e-07	25.1006
	rs7970343	A	C	0.012998	0.159351	0.00274649	2.21696e-06	22.3973
	rs7980663	C	T	-0.0127968	0.808977	0.00258264	7.23531e-07	24.5512
	rs8047941	G	A	-0.0096668	0.615804	0.00207034	3.02392e-06	21.8012
	rs8050588	G	A	0.0109958	0.637528	0.00208856	1.40371e-07	27.7177
	rs8178858	G	A	-0.0117164	0.797175	0.00251078	3.0644e-06	21.7755
	rs844430	A	G	0.0108007	0.25423	0.00231695	3.13778e-06	21.7304
	rs921561	A	G	-0.00990601	0.505037	0.00203895	1.18352e-06	23.6038
	rs9323989	T	C	0.0115273	0.621413	0.0020781	2.90538e-08	30.7695
	rs9333287	C	T	0.0105344	0.249606	0.00232258	5.74274e-06	20.572
	rs9540493	A	G	0.0105027	0.455042	0.00203365	2.41146e-07	26.6715
	rs9607542	A	G	0.0120355	0.797185	0.00250983	1.62407e-06	22.9952
	rs9662365	C	T	-0.01294	0.500805	0.00201086	1.23424e-10	41.4098
	rs9667150	G	A	-0.00970025	0.440228	0.00203398	1.85052e-06	22.7442
	rs9881332	C	G	-0.0118664	0.418778	0.00204939	7.02999e-09	33.5264
	rs9897045	A	G	-0.0135601	0.176327	0.00266506	3.61691e-07	25.8887
	rs9972266	T	C	0.0107919	0.739788	0.0023121	3.04752e-06	21.7862
Cereal intake	rs10057775	T	C	-0.0205843	0.105604	0.00291812	1.73899e-12	49.7581
	rs10190125	G	A	-0.00897104	0.651889	0.00190189	2.39466e-06	22.2491
	rs10228726	A	G	0.0102274	0.802426	0.0022649	6.31387e-06	20.3906
	rs10257855	C	T	0.00991824	0.789015	0.00219451	6.19668e-06	20.4264
	rs10260232	C	T	0.00801268	0.49698	0.0018116	9.73513e-06	19.5627
	rs10280849	A	G	-0.00951057	0.364027	0.00186522	3.41641e-07	25.9987
	rs1042615	A	G	-0.0098693	0.441105	0.00182786	6.68778e-08	29.1531
	rs1054221	T	C	-0.0117604	0.853726	0.00253352	3.45145e-06	21.5473
	rs1060104	C	G	-0.00988793	0.275349	0.0020142	9.14893e-07	24.0993
	rs10756153	C	G	0.0101406	0.653002	0.00190104	9.59354e-08	28.454
	rs10799311	G	A	-0.0105639	0.29025	0.00197998	9.53568e-08	28.4659
	rs10803057	C	T	0.00933102	0.695047	0.00197368	2.27037e-06	22.3513
	rs10829656	C	G	-0.00881213	0.375343	0.00184641	1.81884e-06	22.7774
	rs10838574	A	G	-0.0113524	0.356623	0.00187225	1.33197e-09	36.7659
	rs10879791	C	T	-0.00923536	0.668062	0.00192273	1.56104e-06	23.0711
	rs10938171	G	A	-0.00976983	0.24665	0.00208142	2.68153e-06	22.0319
	rs11032430	G	C	0.0122999	0.849896	0.00254209	1.30816e-06	23.411
	rs11081851	G	A	0.00811222	0.43677	0.00182011	8.31209e-06	19.8647
	rs11109785	A	T	0.0111435	0.764505	0.00215704	2.39015e-07	26.6885
	rs1111030	C	T	-0.00857827	0.619337	0.00184107	3.17141e-06	21.7099
	rs11119497	G	A	-0.00941412	0.544983	0.00180278	1.77002e-07	27.2692
	rs112063129	G	A	-0.0269323	0.977456	0.00605743	8.74186e-06	19.7682
	rs11250016	G	A	-0.00842091	0.52285	0.00180114	2.93494e-06	21.8585
	rs11258417	C	T	-0.00824549	0.59612	0.00182571	6.29218e-06	20.397
	rs113029806	T	A	0.0231131	0.965365	0.00490131	2.40869e-06	22.2377
	rs113311244	G	A	-0.0187494	0.951678	0.0041823	7.35857e-06	20.0975
	rs113644913	G	A	0.0135755	0.890257	0.00289166	2.66981e-06	22.0402
	rs1158065	C	A	0.0117425	0.828577	0.00237822	7.91287e-07	24.379
	rs1159180	T	C	0.0107714	0.206135	0.00223367	1.41915e-06	23.2544
	rs11643192	C	A	0.00895966	0.612498	0.00184298	1.16497e-06	23.6341
	rs11670024	A	G	-0.0158409	0.885471	0.00282004	1.94005e-08	31.5535
	rs117419440	G	C	-0.0299245	0.975581	0.00583488	2.91982e-07	26.3019
	rs117477397	G	T	-0.022904	0.957302	0.00445642	2.75388e-07	26.4149
	rs11780710	G	T	0.00911126	0.488871	0.00180839	4.69595e-07	25.3846
	rs11873164	C	T	-0.0117913	0.840416	0.00244712	1.44696e-06	23.2173
	rs11940694	A	G	0.011115	0.393125	0.00186053	2.31364e-09	35.6898
	rs12046217	C	T	0.0118744	0.835296	0.00241271	8.58449e-07	24.2221
	rs12049572	T	C	-0.0135913	0.795195	0.00221881	9.03979e-10	37.5215
	rs1215171	G	C	0.0100537	0.747033	0.00207144	1.21298e-06	23.5562
	rs12157474	T	C	-0.0164517	0.919172	0.00328631	5.55315e-07	25.0612
	rs12413039	C	G	-0.00975164	0.730912	0.00201768	1.34425e-06	23.3587
	rs12414768	A	G	-0.0160748	0.916905	0.00324853	7.48553e-07	24.4859
	rs12433579	C	T	0.00914303	0.749709	0.00206409	9.44188e-06	19.621
	rs1246288	A	C	0.0125882	0.318921	0.00195029	1.08568e-10	41.6607
	rs12477710	T	C	0.0083082	0.581657	0.00183383	5.88381e-06	20.5255
	rs12489148	C	A	-0.0109495	0.603961	0.00185828	3.80927e-09	34.7188
	rs12660483	A	G	0.0162617	0.920603	0.0033116	9.08268e-07	24.1132
	rs12724449	A	C	0.0096469	0.736435	0.00203338	2.09257e-06	22.508
	rs12892571	A	G	0.00938903	0.611188	0.00184264	3.47974e-07	25.9632
	rs13015552	C	T	0.00906746	0.618341	0.00184463	8.85085e-07	24.163
	rs13087	T	C	-0.00889889	0.415412	0.001821	1.02479e-06	23.8809
	rs13265333	G	C	0.00911457	0.604073	0.00187241	1.12824e-06	23.6956
	rs1386938	T	C	-0.0124361	0.865755	0.00262462	2.1558e-06	22.4509
	rs140626217	A	T	-0.0282197	0.978474	0.00619076	5.15539e-06	20.7785
	rs140724128	G	A	-0.0389474	0.988832	0.00852829	4.95096e-06	20.856
	rs1409294	C	T	0.0102393	0.527218	0.00181107	1.56989e-08	31.9645
	rs141227986	T	C	0.039223	0.988788	0.00856947	4.71553e-06	20.9494
	rs141612194	A	G	0.0315194	0.982406	0.00684925	4.18715e-06	21.1772
	rs146312	T	G	0.00843961	0.346534	0.00189836	8.75944e-06	19.7645
	rs147830868	C	A	-0.0248136	0.973242	0.00557207	8.4593e-06	19.831
	rs148111697	C	G	0.0218953	0.959468	0.00455316	1.51822e-06	23.1246
	rs1483734	T	C	0.00966118	0.769729	0.00214157	6.44461e-06	20.3514
	rs1549574	T	G	0.00870776	0.292744	0.00196665	9.52427e-06	19.6045
	rs16893640	C	A	0.0283535	0.979929	0.00639259	9.19132e-06	19.6724
	rs17115145	C	T	0.00897249	0.599352	0.00184187	1.10811e-06	23.7305
	rs17281372	T	C	0.00814804	0.583342	0.00182799	8.29698e-06	19.8681
	rs17531412	A	G	-0.0118797	0.701841	0.00195797	1.30048e-09	36.8126
	rs17564924	T	C	0.00918299	0.676828	0.00192012	1.73113e-06	22.8723
	rs17599026	C	T	-0.0139755	0.901447	0.00300199	3.23324e-06	21.6728
	rs17662627	G	C	-0.00999592	0.759963	0.00210872	2.13435e-06	22.4701
	rs184643	G	A	0.0130582	0.434163	0.00181395	6.07507e-13	51.822
	rs186852039	C	T	-0.0232038	0.967725	0.00506007	4.5255e-06	21.0283
	rs1880982	G	C	0.0105655	0.785266	0.00218207	1.28569e-06	23.4445
	rs1890425	T	C	0.0108257	0.695674	0.00194558	2.63296e-08	30.9608
	rs1899121	A	G	-0.00867815	0.537738	0.00181144	1.6617e-06	22.9511
	rs200036772	T	A	0.00903651	0.705662	0.00197857	4.94313e-06	20.8591
	rs2005143	T	C	-0.00982792	0.712702	0.00198577	7.45322e-07	24.4942
	rs2089171	A	G	-0.00845426	0.639865	0.00187036	6.18032e-06	20.4314
	rs2205137	A	G	-0.00893375	0.38917	0.00184769	1.33089e-06	23.378
	rs2212484	G	T	0.0113147	0.800367	0.00225738	5.37777e-07	25.1232
	rs2236950	C	A	-0.0123839	0.823491	0.00234851	1.3416e-07	27.8053
	rs2302316	G	A	0.010792	0.773068	0.00216586	6.26698e-07	24.828
	rs2339515	G	T	0.00927449	0.619227	0.00184795	5.19984e-07	25.1882
	rs2450126	A	G	0.0145083	0.845025	0.00248013	4.92092e-09	34.2202
	rs2455028	G	A	-0.017161	0.915305	0.00321683	9.56684e-08	28.4595
	rs2472297	C	T	0.0169975	0.73613	0.00202767	5.16771e-17	70.2706
	rs2494936	A	T	0.0105804	0.266479	0.00203129	1.90177e-07	27.1305
	rs2504706	T	C	-0.0171756	0.765812	0.00211503	4.63266e-16	65.946
	rs254230	C	T	0.00847623	0.387522	0.00186589	5.55287e-06	20.6363
	rs2582404	C	T	-0.0106906	0.253953	0.00206875	2.37045e-07	26.7046
	rs2669313	C	A	0.00925476	0.645939	0.00187454	7.92964e-07	24.3747
	rs2694762	T	C	-0.00992506	0.7668	0.00212115	2.88151e-06	21.8938
	rs2725370	T	C	-0.0108591	0.302192	0.00196324	3.17995e-08	30.5942
	rs2815327	T	G	0.011622	0.784068	0.00218747	1.07853e-07	28.2277
	rs2817377	G	A	-0.0103142	0.463053	0.0018017	1.03631e-08	32.7721
	rs28625367	T	C	-0.00962016	0.747092	0.0020625	3.09637e-06	21.7558
	rs2873054	A	C	0.00918875	0.646341	0.0018746	9.50075e-07	24.0267
	rs2927238	T	G	-0.00949848	0.386938	0.00183886	2.39901e-07	26.6814
	rs2968426	G	C	-0.0104258	0.253367	0.00207148	4.82814e-07	25.3312
	rs2971154	T	C	0.00807626	0.592909	0.0018267	9.81379e-06	19.5472
	rs3104549	T	C	0.012381	0.212393	0.00219205	1.62197e-08	31.9013
	rs321247	G	C	0.00841807	0.599747	0.00185264	5.52448e-06	20.6462
	rs34227840	T	C	-0.00893058	0.639374	0.00188091	2.05425e-06	22.5435
	rs34234069	C	T	-0.0115594	0.787796	0.00219162	1.3321e-07	27.8188
	rs34811474	G	A	-0.0115176	0.768107	0.00212144	5.6625e-08	29.4755
	rs35206286	G	T	-0.0150978	0.924896	0.00340828	9.43385e-06	19.6225
	rs35472852	T	C	0.0101731	0.702168	0.00195789	2.03698e-07	26.9978
	rs35942997	A	G	0.0121917	0.878307	0.00275305	9.49213e-06	19.6109
	rs3751813	G	T	0.00802277	0.456806	0.00179906	8.21795e-06	19.8864
	rs3766823	G	A	0.0120971	0.82839	0.00237789	3.63157e-07	25.8808
	rs396370	C	T	0.00884428	0.617791	0.00188258	2.62785e-06	22.0707
	rs429358	T	C	-0.0241318	0.845208	0.00247595	1.91011e-22	94.9935
	rs4382180	C	T	-0.0101262	0.796345	0.00222645	5.41187e-06	20.6855
	rs4410790	T	C	0.0113523	0.367567	0.00185912	1.01972e-09	37.2864
	rs4526484	A	C	-0.0112888	0.199297	0.00225952	5.84938e-07	24.961
	rs4695921	G	A	0.00858987	0.513432	0.0017931	1.66346e-06	22.9489
	rs4739095	G	A	0.0119936	0.234105	0.00211689	1.46456e-08	32.0997
	rs4785477	T	C	-0.00954123	0.738565	0.00204385	3.0376e-06	21.7926
	rs4835570	C	T	0.0102327	0.800355	0.00226109	6.02316e-06	20.4806
	rs4858697	A	G	0.0173141	0.417742	0.00182908	2.90726e-21	89.605
	rs489693	C	A	-0.00914943	0.675399	0.00191293	1.72742e-06	22.8764
	rs491711	A	C	-0.0127991	0.6902	0.00195237	5.53793e-11	42.9767
	rs4917451	T	C	0.00843753	0.43174	0.0018056	2.96862e-06	21.8366
	rs4941367	A	G	0.0100295	0.717686	0.00199478	4.95933e-07	25.2794
	rs499765	C	G	0.0163751	0.66352	0.00193519	2.63438e-17	71.6009
	rs530676	A	C	-0.00844588	0.517121	0.00179858	2.65485e-06	22.051
	rs531294	G	A	0.0105636	0.457965	0.00180534	4.87629e-09	34.2376
	rs55751723	A	T	0.0171905	0.922122	0.00334076	2.66532e-07	26.478
	rs55860688	T	C	0.010194	0.725861	0.00201124	4.00912e-07	25.6897
	rs55961359	C	T	-0.0274436	0.974312	0.00566482	1.26882e-06	23.4697
	rs6084588	T	G	-0.0089688	0.721532	0.00199979	7.2957e-06	20.114
	rs6087577	A	G	0.00909898	0.49075	0.0017909	3.76069e-07	25.8131
	rs61794091	G	T	0.00975959	0.776208	0.00215137	5.7207e-06	20.5793
	rs61961091	A	T	0.0200648	0.956923	0.00443363	6.02239e-06	20.4809
	rs62016216	A	T	0.0106295	0.809871	0.00228407	3.25946e-06	21.6573
	rs62079208	T	C	-0.011844	0.68535	0.00194093	1.04611e-09	37.237
	rs62081186	C	A	0.0123328	0.836918	0.00244766	4.68944e-07	25.3875
	rs62139606	T	C	-0.0363882	0.983365	0.00700231	2.02968e-07	27.0045
	rs62442944	T	G	-0.013754	0.813872	0.00230335	2.35382e-09	35.6563
	rs6429176	A	G	-0.00880646	0.405221	0.00182879	1.46862e-06	23.1885
	rs646330	C	A	0.0100148	0.738749	0.00206208	1.19388e-06	23.5869
	rs6510177	T	C	0.0126257	0.189123	0.00233077	6.06174e-08	29.3434
	rs6545770	A	T	0.0136108	0.249768	0.0020838	6.50143e-11	42.6632
	rs67468418	T	C	0.00973583	0.652711	0.00191159	3.52335e-07	25.9391
	rs6856270	C	T	0.0117631	0.653906	0.00190942	7.24708e-10	37.9523
	rs7189216	C	T	-0.0095589	0.765937	0.00212219	6.6604e-06	20.2883
	rs7250175	C	T	0.00912634	0.578078	0.00184467	7.52087e-07	24.4768
	rs72655536	G	A	0.0120863	0.849592	0.00251187	1.49682e-06	23.1521
	rs72749142	G	A	0.0109177	0.825158	0.00235596	3.58551e-06	21.4746
	rs72778328	A	G	0.0237538	0.969963	0.00524608	5.95665e-06	20.5019
	rs7303688	A	G	0.00808316	0.447421	0.00180414	7.45221e-06	20.0734
	rs73043802	G	A	0.0258442	0.973734	0.00559803	3.89964e-06	21.3134
	rs7304636	C	A	-0.00946678	0.707503	0.00197028	1.54924e-06	23.0859
	rs73167313	C	T	-0.00979594	0.724824	0.00200629	1.0469e-06	23.8398
	rs74447927	T	C	0.0170101	0.940259	0.00378263	6.89467e-06	20.222
	rs7549795	G	A	0.00940693	0.595316	0.00182739	2.63639e-07	26.4991
	rs7575113	G	C	-0.00907146	0.692135	0.00195818	3.611e-06	21.4609
	rs7743811	G	A	-0.00860863	0.387002	0.00184603	3.11155e-06	21.7465
	rs7776268	T	C	-0.0142318	0.766141	0.00212387	2.07174e-11	44.9016
	rs779325	C	G	-0.0106545	0.204895	0.00222475	1.67556e-06	22.9352
	rs78854891	T	C	-0.0216009	0.936323	0.00368589	4.6169e-09	34.3445
	rs78959390	C	T	0.0137202	0.830317	0.00238598	8.90679e-09	33.0663
	rs78970535	C	A	-0.0220794	0.964408	0.00489387	6.43282e-06	20.3548
	rs7948748	C	T	0.0106955	0.781853	0.00216826	8.10832e-07	24.332
	rs79598313	C	T	-0.0303565	0.976518	0.00590979	2.79693e-07	26.385
	rs79624003	A	G	-0.0172521	0.871112	0.00266932	1.02575e-10	41.7716
	rs79725647	T	C	-0.0146853	0.918592	0.0033088	9.06981e-06	19.698
	rs7999064	A	G	-0.0117908	0.150334	0.00250389	2.48951e-06	22.1745
	rs800868	T	C	-0.00812432	0.549154	0.00180502	6.76492e-06	20.2585
	rs8125163	G	A	-0.00987395	0.765341	0.00211411	3.00461e-06	21.8135
	rs8175407	G	C	-0.0145225	0.141583	0.00258882	2.02662e-08	31.4686
	rs860325	A	T	-0.0130405	0.1213	0.00274709	2.06419e-06	22.5341
	rs9257158	T	G	-0.0101197	0.723242	0.00200163	4.28814e-07	25.5603
	rs9316106	A	G	-0.0163407	0.90546	0.00306715	9.94891e-08	28.3837
	rs9318420	G	A	-0.00904864	0.723221	0.00200582	6.44649e-06	20.3508
	rs9374897	G	A	-0.0176966	0.533723	0.001808	1.2687e-22	95.8034
	rs9379551	A	G	0.0106339	0.435142	0.00184096	7.63632e-09	33.3652
	rs9579100	A	G	-0.0095808	0.726895	0.00201655	2.02335e-06	22.5727
	rs977915	C	T	-0.00844763	0.47635	0.00179936	2.6688e-06	22.041
	rs9846396	C	T	-0.0112378	0.558219	0.00181979	6.6022e-10	38.1345
	rs9852322	C	T	-0.00827053	0.600932	0.00184237	7.15311e-06	20.1517
	rs9866512	T	C	0.013841	0.897979	0.00295508	2.81625e-06	21.9379
	rs9973711	C	T	-0.00885355	0.677	0.00192593	4.2859e-06	21.1325
	rs9987289	A	G	-0.0191984	0.0914266	0.00310731	6.47246e-10	38.1732
Salt added to food	rs1008078	C	T	-0.0110344	0.60447	0.00184032	2.02324e-09	35.9508
	rs10128297	C	T	0.0104068	0.596098	0.00182918	1.27539e-08	32.3683
	rs10132528	G	C	-0.00913342	0.614826	0.00184379	7.28488e-07	24.5382
	rs10183080	A	G	-0.0208083	0.776623	0.00217347	1.03062e-21	91.6566
	rs10246939	T	C	0.0268764	0.55297	0.00179796	1.59806e-50	223.45
	rs10410950	G	A	0.0214456	0.950597	0.0041369	2.17191e-07	26.8735
	rs10736951	G	C	0.0112517	0.363992	0.00188162	2.23442e-09	35.7578
	rs10737531	G	A	0.0109048	0.188424	0.00229373	1.99252e-06	22.6021
	rs10771826	C	T	-0.00858463	0.604108	0.00183162	2.77373e-06	21.967
	rs10790376	A	G	0.0101238	0.341344	0.00189213	8.77246e-08	28.6275
	rs10948096	C	T	-0.0149935	0.915657	0.00327384	4.65408e-06	20.9744
	rs11001971	T	C	-0.00833817	0.516815	0.00181045	4.11316e-06	21.2113
	rs11041921	C	A	-0.0188692	0.908687	0.00310722	1.25776e-09	36.8775
	rs11054741	C	G	0.0101606	0.809343	0.0022874	8.91426e-06	19.7312
	rs11075194	A	G	0.00878386	0.57466	0.00181906	1.37374e-06	23.3171
	rs11077443	C	T	0.0119946	0.855167	0.00260021	3.97021e-06	21.2791
	rs11126666	G	A	0.0123657	0.745104	0.00205656	1.82349e-09	36.1537
	rs11155297	G	T	-0.00990475	0.737213	0.00203376	1.11503e-06	23.7184
	rs111805065	C	T	-0.0226513	0.96379	0.00480311	2.40561e-06	22.2402
	rs111876923	C	T	-0.0344267	0.985155	0.00743196	3.61717e-06	21.4576
	rs113271874	C	T	0.0123854	0.716094	0.00202746	1.00389e-09	37.3176
	rs114982085	T	G	-0.0210526	0.961947	0.00467811	6.78738e-06	20.252
	rs11556473	A	G	0.0159815	0.900688	0.00300033	1.00075e-07	28.3723
	rs116890446	G	A	-0.0313859	0.98225	0.00680233	3.94997e-06	21.2888
	rs11717750	T	C	0.00933508	0.497013	0.00179206	1.89728e-07	27.135
	rs11718056	T	G	-0.00942372	0.481315	0.00183239	2.70597e-07	26.4489
	rs11737238	C	A	-0.0102631	0.548859	0.00180619	1.32974e-08	32.287
	rs1177280	A	T	-0.00944275	0.277351	0.00200698	2.53938e-06	22.1365
	rs11889451	C	T	0.0124633	0.855532	0.00255605	1.0825e-06	23.7753
	rs1193239	G	T	-0.00817552	0.438923	0.00181563	6.70457e-06	20.2756
	rs11963371	G	C	0.0186824	0.950806	0.00421063	9.12376e-06	19.6865
	rs12141140	A	C	-0.0112842	0.162769	0.00242906	3.39237e-06	21.5806
	rs12148562	C	T	0.00934321	0.748689	0.0020714	6.46496e-06	20.3452
	rs12186538	C	G	-0.0100981	0.621512	0.00184753	4.61062e-08	29.8741
	rs12196508	T	A	-0.0103526	0.708952	0.00199168	2.01523e-07	27.0183
	rs12449429	C	T	0.014547	0.890343	0.00287293	4.11683e-07	25.6386
	rs12490376	G	A	-0.0160608	0.923671	0.00339342	2.21309e-06	22.4005
	rs12493236	C	A	-0.00905184	0.341961	0.00188505	1.57166e-06	23.0582
	rs12523688	T	G	0.00914103	0.670037	0.00194934	2.74138e-06	21.9894
	rs12563932	A	C	0.0273876	0.970514	0.00529272	2.28408e-07	26.7762
	rs12579997	G	C	-0.0175158	0.831223	0.00239593	2.6584e-13	53.4453
	rs12614212	G	A	-0.00854444	0.630061	0.00186639	4.69337e-06	20.9585
	rs12658060	T	C	0.0275323	0.778072	0.00215496	2.22648e-37	163.232
	rs12743321	C	T	-0.012196	0.852205	0.00254212	1.60618e-06	23.0166
	rs12873393	G	A	0.00797343	0.491933	0.00179667	9.08464e-06	19.6948
	rs12919803	A	G	0.00904551	0.314787	0.001955	3.71273e-06	21.4077
	rs13008415	G	A	-0.0146922	0.686692	0.00193192	2.84912e-14	57.8354
	rs13114613	G	C	-0.0141292	0.766552	0.0021137	2.31614e-11	44.6834
	rs13131880	T	C	0.0129664	0.779378	0.0021609	1.96725e-09	36.0054
	rs13186468	T	G	-0.00898277	0.563204	0.00180394	6.37374e-07	24.7956
	rs13252210	A	G	-0.0114625	0.748086	0.00207461	3.29252e-08	30.527
	rs13270083	A	G	0.0107197	0.234208	0.00212173	4.36373e-07	25.526
	rs13288002	A	G	-0.009576	0.624224	0.00184882	2.22473e-07	26.8273
	rs13331089	G	C	-0.0159304	0.928872	0.00347828	4.65047e-06	20.976
	rs13423225	A	G	0.00841519	0.570604	0.00181539	3.56137e-06	21.4875
	rs138584345	C	G	0.0198572	0.957604	0.0044479	8.02981e-06	19.9308
	rs144455642	G	C	-0.0113039	0.835856	0.00242996	3.28896e-06	21.64
	rs1452364	G	T	-0.00934147	0.657098	0.00189747	8.51764e-07	24.237
	rs146130984	T	C	0.0373156	0.988449	0.0083923	8.73198e-06	19.7705
	rs1462981	G	A	0.00806955	0.508429	0.0018013	7.46943e-06	20.0689
	rs147831713	A	C	-0.0137093	0.644906	0.00188564	3.58482e-13	52.858
	rs1489769	A	C	-0.0117099	0.187369	0.0023039	3.7219e-07	25.8331
	rs1490384	C	T	0.0119418	0.501027	0.00179019	2.54618e-11	44.4979
	rs1496091	T	G	-0.0131579	0.305828	0.00195075	1.52962e-11	45.4955
	rs149862787	G	A	0.0404132	0.98893	0.00855837	2.33461e-06	22.2978
	rs151174	C	T	0.00997976	0.590417	0.00182058	4.21376e-08	30.0482
	rs1539864	T	C	-0.00803425	0.526448	0.0018121	9.26414e-06	19.6573
	rs16846842	C	G	-0.012263	0.878578	0.0027402	7.63298e-06	20.0275
	rs16911847	C	T	-0.0091495	0.627648	0.00186234	8.97391e-07	24.1365
	rs17295738	T	G	-0.00998012	0.786092	0.00218263	4.81909e-06	20.9079
	rs17323032	G	A	-0.0102538	0.634199	0.00187728	4.70691e-08	29.8339
	rs174566	A	G	-0.0105472	0.649868	0.00187794	1.95033e-08	31.5434
	rs17527941	A	G	0.0126947	0.604827	0.00183022	4.02858e-12	48.1101
	rs17552695	G	A	0.0087389	0.668197	0.00190852	4.67468e-06	20.9661
	rs17805497	T	C	-0.0128911	0.655097	0.00188141	7.28975e-12	46.9474
	rs1816195	G	A	0.00991593	0.766731	0.00213183	3.29722e-06	21.6351
	rs1859545	T	C	-0.0112075	0.809783	0.00229594	1.05303e-06	23.8284
	rs1873072	T	C	0.0104226	0.702213	0.00197393	1.2908e-07	27.8796
	rs1873298	A	G	-0.0105106	0.176979	0.00235439	8.03459e-06	19.9295
	rs1895951	T	C	0.0125434	0.781683	0.00219199	1.05042e-08	32.7455
	rs189727255	G	A	0.0088306	0.686172	0.0019414	5.40096e-06	20.6894
	rs1965024	G	A	0.010553	0.3333	0.00189631	2.62092e-08	30.9693
	rs2020402	A	C	0.0091807	0.33503	0.00193517	2.09413e-06	22.5067
	rs2053682	C	A	0.0173401	0.315636	0.00194373	4.61854e-19	79.5847
	rs2216308	A	C	0.00823594	0.43075	0.00180648	5.13721e-06	20.7854
	rs2249825	G	C	0.0150421	0.732093	0.00202079	9.79208e-14	55.408
	rs2263636	A	C	-0.0126607	0.281319	0.00200035	2.46349e-10	40.0591
	rs2274793	C	T	0.00945913	0.67272	0.00191068	7.3963e-07	24.5089
	rs2284058	A	G	-0.00940442	0.343483	0.0018919	6.66467e-07	24.7096
	rs2284910	G	A	0.0108811	0.758157	0.00208943	1.9121e-07	27.1199
	rs2292175	G	A	-0.0105447	0.487959	0.00178951	3.80304e-09	34.7215
	rs241501	T	G	0.0101368	0.22896	0.00213085	1.9633e-06	22.6305
	rs2457427	T	C	0.0170886	0.135768	0.0026114	5.99454e-11	42.8217
	rs246651	G	C	-0.0118376	0.271307	0.00203178	5.66946e-09	33.9447
	rs2484294	G	A	0.00966754	0.263943	0.00204173	2.19078e-06	22.4199
	rs2513649	T	C	0.00844932	0.346926	0.001912	9.91128e-06	19.5284
	rs251413	C	G	-0.0103304	0.283787	0.00199385	2.20521e-07	26.844
	rs2521501	A	T	0.010998	0.679496	0.00194268	1.50286e-08	32.0496
	rs26579	G	C	-0.00841177	0.409703	0.0018655	6.51001e-06	20.3321
	rs2658653	C	G	0.00969179	0.259316	0.00206571	2.70894e-06	22.0124
	rs2687168	T	A	0.0146315	0.339839	0.00190275	1.47546e-14	59.1306
	rs2693686	C	G	-0.0114077	0.607517	0.0018572	8.12762e-10	37.7291
	rs27151	A	G	0.00931285	0.245009	0.0021018	9.38432e-06	19.6327
	rs273587	A	T	-0.0135222	0.319927	0.00193351	2.67842e-12	48.9103
	rs2736748	A	G	-0.027209	0.209945	0.00219699	3.16309e-35	153.379
	rs2817355	T	C	0.0105261	0.242734	0.00209056	4.77707e-07	25.3517
	rs2826817	T	C	-0.00926803	0.722247	0.00199901	3.54703e-06	21.4953
	rs2835623	C	T	-0.0207523	0.952632	0.00421421	8.46391e-07	24.2492
	rs28366180	G	T	0.0204352	0.922475	0.0033433	9.82231e-10	37.3599
	rs283967	T	C	0.0102301	0.232059	0.00212572	1.49019e-06	23.1604
	rs2841373	G	A	0.00960582	0.748283	0.00207018	3.48248e-06	21.5303
	rs28450747	G	A	-0.0105205	0.769147	0.00213571	8.39334e-07	24.2653
	rs28479799	T	C	-0.00873271	0.635181	0.00186665	2.89278e-06	21.8862
	rs2852348	A	G	0.0126489	0.541364	0.00181198	2.93669e-12	48.73
	rs28648724	T	C	-0.0101117	0.764477	0.00211299	1.70587e-06	22.9008
	rs2985663	C	T	0.00880068	0.704922	0.00197201	8.08928e-06	19.9165
	rs314296	T	C	-0.00878829	0.372315	0.00185212	2.08522e-06	22.5148
	rs329670	T	C	0.0152416	0.12859	0.00268322	1.34436e-08	32.2661
	rs33137	C	T	0.012181	0.505917	0.00180675	1.5631e-11	45.4536
	rs336610	G	T	-0.016498	0.38083	0.0018513	5.03214e-19	79.4158
	rs34085166	T	C	-0.0104808	0.494223	0.00181289	7.41543e-09	33.4229
	rs34474894	C	G	-0.0105963	0.794091	0.0022143	1.70674e-06	22.8999
	rs34494292	A	G	0.0102533	0.798486	0.00222731	4.15539e-06	21.1916
	rs34706092	A	G	-0.00984031	0.793428	0.00221988	9.30153e-06	19.6497
	rs34906832	A	G	-0.015756	0.858171	0.00256392	7.9818e-10	37.7643
	rs35099536	A	C	-0.0263217	0.918627	0.00329973	1.50024e-15	63.6311
	rs35118458	G	A	-0.026812	0.97211	0.00542924	7.87476e-07	24.3881
	rs35154326	A	G	-0.00964861	0.728917	0.00203924	2.22886e-06	22.3867
	rs35271178	C	T	-0.0104447	0.411027	0.00182095	9.70252e-09	32.8999
	rs35363750	C	A	0.0116138	0.834991	0.00242158	1.61895e-06	23.0011
	rs35652756	A	C	-0.00968541	0.738208	0.00204468	2.17026e-06	22.438
	rs3746042	A	G	0.0108245	0.801242	0.00226128	1.69396e-06	22.9142
	rs3750247	A	G	-0.00841723	0.569304	0.00181422	3.49113e-06	21.5257
	rs3765459	G	A	0.00946941	0.763855	0.00210623	6.92767e-06	20.2131
	rs3890316	G	A	0.0116194	0.753038	0.00208658	2.56743e-08	31.0095
	rs394923	A	C	-0.0105696	0.223031	0.00214874	8.6988e-07	24.1962
	rs3981205	T	G	-0.00859017	0.347663	0.00188405	5.12927e-06	20.7882
	rs4292914	C	T	-0.00935533	0.651294	0.00189995	8.47946e-07	24.2455
	rs429358	T	C	0.0156064	0.845254	0.00247518	2.8788e-10	39.7548
	rs4388832	C	T	0.0175323	0.607098	0.00183517	1.25337e-21	91.269
	rs4397018	A	G	0.00846502	0.667954	0.00190079	8.45167e-06	19.8329
	rs440657	A	G	0.0134154	0.163536	0.00241844	2.90394e-08	30.7705
	rs4551638	G	C	0.009557	0.717248	0.0020028	1.82567e-06	22.7702
	rs4561015	G	A	-0.00895906	0.508224	0.00179623	6.11042e-07	24.8771
	rs4580876	G	A	0.0106565	0.524107	0.00179404	2.85154e-09	35.2828
	rs4628318	G	A	0.0084008	0.42424	0.00182637	4.23069e-06	21.1574
	rs4645992	G	T	0.0102196	0.787357	0.00218585	2.935e-06	21.8587
	rs4723832	C	T	-0.00912377	0.643149	0.00188718	1.33418e-06	23.3733
	rs4739105	T	C	-0.015009	0.208219	0.00223624	1.9239e-11	45.0469
	rs4790079	C	T	-0.00844748	0.33638	0.00189313	8.11294e-06	19.9109
	rs4811373	G	A	-0.00908424	0.70579	0.00197573	4.26754e-06	21.1407
	rs4860797	G	A	-0.0112236	0.396981	0.00184761	1.24247e-09	36.9013
	rs4870374	A	T	0.0103152	0.625815	0.00186066	2.95889e-08	30.734
	rs4880300	T	G	0.00859518	0.424638	0.00183387	2.77364e-06	21.967
	rs491786	A	T	-0.019916	0.936008	0.003671	5.78838e-08	29.4329
	rs4929981	A	G	-0.0107212	0.296253	0.00200495	8.92458e-08	28.5942
	rs4948275	C	T	-0.0136661	0.517386	0.00181093	4.47299e-14	56.9487
	rs499411	C	T	-0.00950174	0.45463	0.0018193	1.76293e-07	27.2769
	rs5030779	C	T	-0.0122564	0.798824	0.00224347	4.67704e-08	29.8458
	rs528301	G	A	-0.0152263	0.447008	0.00179904	2.59304e-17	71.6317
	rs535807	C	T	0.00852176	0.565297	0.00181204	2.56538e-06	22.1167
	rs55874034	G	A	0.0136923	0.891613	0.0028845	2.06604e-06	22.5325
	rs56072551	G	T	0.016519	0.918851	0.00328564	4.96587e-07	25.277
	rs56918726	A	G	0.00914804	0.690742	0.00194417	2.53419e-06	22.1404
	rs57549656	A	G	0.0109697	0.797047	0.00223511	9.20552e-07	24.0874
	rs5770912	T	C	0.0111268	0.833867	0.0024081	3.82668e-06	21.3496
	rs58485442	A	G	0.0104647	0.792848	0.00222047	2.4427e-06	22.2107
	rs586716	G	A	-0.0141932	0.587396	0.00182739	8.04077e-15	60.3248
	rs59433763	A	G	0.0209728	0.958095	0.00446132	2.58854e-06	22.0996
	rs603901	C	T	0.00980188	0.435534	0.00182584	7.94289e-08	28.8198
	rs6135800	G	C	-0.00988437	0.77151	0.00213915	3.82448e-06	21.3508
	rs6138982	T	A	0.010208	0.764572	0.00211151	1.33513e-06	23.3719
	rs61736155	G	A	0.0102909	0.79811	0.00222581	3.77444e-06	21.3761
	rs61817047	A	T	-0.0128702	0.832645	0.00241023	9.30387e-08	28.5136
	rs62098445	C	A	0.0163995	0.683024	0.00194153	2.99757e-17	71.3462
	rs62183023	C	T	-0.0134576	0.70012	0.00195845	6.35138e-12	47.2181
	rs62273295	A	C	-0.0103973	0.810313	0.00230041	6.19118e-06	20.4281
	rs62281924	G	A	0.0122146	0.855692	0.0025968	2.5545e-06	22.1248
	rs633223	A	G	0.00972305	0.421682	0.0018152	8.48662e-08	28.6916
	rs6430014	C	G	-0.0158716	0.859307	0.00257768	7.39856e-10	37.9124
	rs6430475	A	G	-0.0082046	0.443033	0.00182414	6.86657e-06	20.23
	rs6433974	G	T	-0.0159881	0.931098	0.0035435	6.42379e-06	20.3576
	rs6461997	T	C	0.0196199	0.0554714	0.00391243	5.30978e-07	25.1477
	rs6467401	T	C	0.0086547	0.401155	0.00183577	2.42342e-06	22.2262
	rs6509524	C	T	0.00869793	0.642713	0.00188367	3.88328e-06	21.3216
	rs653170	C	T	-0.00843196	0.64136	0.00186874	6.41821e-06	20.359
	rs66630135	A	G	-0.0122175	0.865886	0.00262763	3.32523e-06	21.6189
	rs667128	C	T	-0.0141928	0.873571	0.00269479	1.38847e-07	27.7386
	rs67114507	C	T	0.00999224	0.763366	0.00211194	2.23078e-06	22.3852
	rs6711584	G	A	-0.0100235	0.548725	0.00181897	3.57768e-08	30.3659
	rs67210523	C	T	-0.00935975	0.725102	0.00200598	3.07239e-06	21.7707
	rs6748788	G	T	-0.00913004	0.519546	0.00179246	3.51365e-07	25.9445
	rs6804929	G	A	-0.0146349	0.897552	0.00296504	7.98124e-07	24.3622
	rs6874661	A	T	-0.0339443	0.985846	0.00758419	7.61741e-06	20.0315
	rs6887291	T	G	-0.0115824	0.362774	0.00187045	5.92869e-10	38.3445
	rs6905235	G	A	-0.00870102	0.299763	0.00195752	8.79227e-06	19.7572
	rs6909414	T	C	0.00826696	0.366477	0.00185667	8.48471e-06	19.8253
	rs6992417	A	T	0.0121405	0.80399	0.0022552	7.31081e-08	28.9802
	rs7021360	C	A	0.0101389	0.611674	0.00183943	3.54783e-08	30.3818
	rs7166393	A	G	-0.00873374	0.518098	0.00179944	1.21252e-06	23.5572
	rs719337	G	A	0.00947713	0.732685	0.00202789	2.96257e-06	21.8405
	rs7242945	G	A	0.0409942	0.985736	0.00753235	5.25617e-08	29.6198
	rs72507628	G	A	-0.0122442	0.864895	0.00267321	4.64206e-06	20.9794
	rs7260770	G	A	-0.00858852	0.666296	0.00189993	6.17083e-06	20.4343
	rs72768859	C	T	-0.00999607	0.734724	0.00202799	8.2627e-07	24.2955
	rs72790996	G	A	0.0223812	0.965736	0.00491701	5.31908e-06	20.7187
	rs72792185	C	T	0.018932	0.931716	0.00354588	9.33856e-08	28.5064
	rs72792822	G	T	0.0150213	0.905751	0.00307549	1.03856e-06	23.8553
	rs72807804	C	T	-0.0127589	0.781963	0.0021764	4.56257e-09	34.3674
	rs72888437	T	C	0.0212805	0.956432	0.00440212	1.3372e-06	23.3689
	rs73040343	A	G	0.00927441	0.619017	0.00184402	4.9192e-07	25.2953
	rs73149598	G	C	0.012516	0.818149	0.00233005	7.80517e-08	28.8535
	rs73245343	T	C	0.0104514	0.783883	0.0021884	1.78971e-06	22.8083
	rs73544827	C	G	-0.014776	0.865401	0.00264216	2.23936e-08	31.2747
	rs74456994	A	T	-0.0400884	0.988943	0.00857843	2.96597e-06	21.8384
	rs7465621	G	A	-0.0127159	0.115711	0.0028212	6.56661e-06	20.3154
	rs7465705	G	A	0.0120709	0.617118	0.00185019	6.84003e-11	42.5642
	rs7558788	C	T	-0.0086566	0.609818	0.00185279	2.98e-06	21.8293
	rs756499	A	T	-0.00838488	0.587343	0.00182647	4.41656e-06	21.075
	rs7583154	T	C	-0.0089941	0.712681	0.0019784	5.46394e-06	20.6674
	rs7591518	T	C	0.0205333	0.704201	0.00197366	2.38584e-25	108.236
	rs76071075	A	G	0.0144254	0.886351	0.00282309	3.22537e-07	26.1098
	rs76482217	T	C	0.0161891	0.933802	0.00360104	6.93513e-06	20.211
	rs76517609	A	T	-0.0246698	0.964208	0.00484434	3.53362e-07	25.9334
	rs7670308	G	A	0.0119763	0.591166	0.00184045	7.65341e-11	42.3443
	rs76841017	T	C	0.0290071	0.971576	0.00537098	6.63788e-08	29.1675
	rs77101145	T	A	0.0116906	0.827382	0.00238722	9.72369e-07	23.9821
	rs771440	T	C	-0.00810565	0.389969	0.00183452	9.94281e-06	19.5222
	rs7803164	C	T	0.0151403	0.770478	0.00213071	1.19688e-12	50.4915
	rs7812975	G	A	-0.00860368	0.305677	0.00194651	9.86794e-06	19.5368
	rs78456557	C	G	-0.0161891	0.902402	0.00302659	8.84596e-08	28.6112
	rs78708939	T	C	0.0199163	0.956096	0.00440994	6.29541e-06	20.3962
	rs79373538	T	C	-0.0109936	0.84085	0.00244631	6.99155e-06	20.1955
	rs8022455	T	C	0.0112075	0.45355	0.00180467	5.28941e-10	38.5674
	rs8029974	A	G	0.0104689	0.178608	0.00234069	7.72806e-06	20.0038
	rs803375	G	T	-0.0157868	0.383412	0.00184757	1.28939e-17	73.0104
	rs8040685	C	T	0.0153301	0.114593	0.00280901	4.82943e-08	29.7839
	rs8095987	A	G	-0.00993578	0.575848	0.00181097	4.10096e-08	30.1009
	rs8097544	A	G	-0.0138101	0.857196	0.00257234	7.93004e-08	28.8227
	rs821166	A	G	-0.0100323	0.395385	0.0018323	4.36864e-08	29.9782
	rs865483	A	C	-0.00875487	0.357929	0.00186657	2.72749e-06	21.9993
	rs868720	G	C	-0.0149062	0.697535	0.00196791	3.60129e-14	57.3748
	rs890547	G	T	0.011815	0.360752	0.00190408	5.46636e-10	38.503
	rs898165	G	A	0.0136061	0.850777	0.00251944	6.64781e-08	29.1647
	rs9278020	G	A	-0.0236677	0.895342	0.00292369	5.71973e-16	65.5311
	rs9327963	T	C	0.00851712	0.491194	0.00179228	2.01303e-06	22.5825
	rs9387307	C	T	0.0206473	0.956111	0.00437014	2.30538e-06	22.322
	rs9539965	A	G	0.0109075	0.630275	0.00186983	5.43041e-09	34.0286
	rs9569747	T	G	0.0125973	0.702419	0.00197503	1.79065e-10	40.6823
	rs961044	C	T	0.0130564	0.141456	0.00257261	3.87131e-07	25.7571
	rs9611875	A	G	-0.066481	0.960036	0.00456687	5.25264e-48	211.912
	rs963492	G	A	0.0100175	0.738048	0.00205656	1.11034e-06	23.7265
	rs965718	A	G	0.0115656	0.362909	0.00186411	5.49214e-10	38.4938
	rs9683094	A	G	0.0129128	0.331765	0.00189942	1.05902e-11	46.2165
	rs9826749	A	G	-0.019228	0.827542	0.00237341	5.43228e-16	65.6328
	rs9836633	G	A	-0.0109122	0.719638	0.00199974	4.84749e-08	29.7766
	rs9846152	T	C	-0.00972153	0.3212	0.00192823	4.61462e-07	25.4185
	rs9881798	A	C	-0.00875093	0.595558	0.00182823	1.69665e-06	22.911
	rs9962024	C	T	0.00845804	0.538711	0.00179668	2.50667e-06	22.1613
	rs9971382	G	T	-0.0157283	0.493216	0.00179591	1.98998e-18	76.6995
Tea intake	rs10069890	A	G	-0.0104285	0.668305	0.00231055	6.3791e-06	20.3709
	rs10082992	C	A	0.013635	0.758087	0.00250511	5.24288e-08	29.6248
	rs1010207	T	C	-0.0143681	0.66399	0.00227126	2.51523e-10	40.0187
	rs1020111	G	A	-0.011247	0.461057	0.00217244	2.25336e-07	26.8025
	rs10407675	T	G	0.0106805	0.569064	0.00218759	1.04843e-06	23.8369
	rs10502632	G	A	-0.0163332	0.90266	0.00362641	6.67015e-06	20.2855
	rs10735342	C	T	-0.0132531	0.157146	0.00299211	9.45138e-06	19.619
	rs10741694	T	C	-0.0145915	0.371063	0.00222527	5.48334e-11	42.9964
	rs10752269	G	A	0.0114538	0.493326	0.0021511	1.01157e-07	28.3515
	rs10764990	G	A	0.0129065	0.393673	0.00219402	4.03935e-09	34.6046
	rs10809447	T	A	-0.0114913	0.299949	0.00235508	1.06423e-06	23.8081
	rs10850705	C	T	-0.0113357	0.558809	0.00219534	2.42316e-07	26.6619
	rs1104523	G	A	-0.0100953	0.650788	0.00224932	7.18401e-06	20.1435
	rs111285082	G	A	0.0217865	0.946439	0.00475999	4.71685e-06	20.9489
	rs11131298	G	A	-0.0105041	0.708542	0.00235883	8.4638e-06	19.83
	rs111628390	C	T	-0.0191485	0.929798	0.00418974	4.86935e-06	20.8878
	rs11164870	C	G	0.0108885	0.393514	0.00222945	1.03998e-06	23.8528
	rs111747345	C	T	-0.0230185	0.941595	0.00456651	4.6378e-07	25.4087
	rs112135122	G	T	-0.0150531	0.780459	0.00264563	1.27193e-08	32.3736
	rs113015662	A	G	0.0138443	0.793003	0.00265042	1.75618e-07	27.2842
	rs113098948	C	T	-0.0249691	0.946827	0.00479938	1.96549e-07	27.0666
	rs115751804	G	A	-0.0273424	0.966001	0.00593419	4.07341e-06	21.2299
	rs11618902	G	A	-0.0128576	0.79267	0.0026522	1.24788e-06	23.502
	rs117826297	T	G	-0.0228905	0.9547	0.00515191	8.86664e-06	19.7411
	rs12054747	C	T	0.0119845	0.784504	0.00261018	4.40173e-06	21.0813
	rs12248703	A	G	-0.0107371	0.699728	0.00238948	7.00601e-06	20.1913
	rs12325187	C	G	0.0124208	0.739956	0.00246029	4.45284e-07	25.4873
	rs12379582	C	T	-0.0140523	0.840943	0.00294027	1.75947e-06	22.8412
	rs12446615	A	G	0.00979056	0.431045	0.00215429	5.50164e-06	20.654
	rs12591786	C	T	0.020429	0.847339	0.00302942	1.54573e-11	45.4751
	rs12622659	G	A	-0.0104931	0.701129	0.0023582	8.60207e-06	19.7991
	rs12712086	C	T	-0.0128145	0.814887	0.00279098	4.40283e-06	21.0808
	rs1274478	G	A	-0.0107158	0.632923	0.00224417	1.79748e-06	22.8
	rs1285244	A	G	-0.0114047	0.537247	0.00215719	1.24446e-07	27.9505
	rs12974657	C	T	-0.0110757	0.317366	0.00230323	1.5185e-06	23.1242
	rs13158120	A	C	-0.00954011	0.468932	0.00214921	9.04272e-06	19.7037
	rs13270248	A	G	-0.0154793	0.871154	0.00327626	2.30456e-06	22.3226
	rs13282783	C	T	0.0124233	0.716447	0.00239557	2.14925e-07	26.8939
	rs1328286	A	G	0.00996715	0.550008	0.00216219	4.0314e-06	21.2497
	rs1333859	A	G	-0.0110921	0.269492	0.00241306	4.29271e-06	21.1295
	rs1336900	G	A	-0.013571	0.607442	0.00219516	6.31922e-10	38.2199
	rs1394094	A	T	-0.010611	0.357736	0.00223978	2.16337e-06	22.444
	rs1421291	T	C	0.0126628	0.192004	0.00273761	3.7368e-06	21.3951
	rs1433070	G	A	0.0113161	0.559604	0.00217492	1.96084e-07	27.071
	rs1435424	G	A	0.010674	0.423483	0.0021712	8.82457e-07	24.1687
	rs143958513	T	C	-0.0470551	0.988011	0.00987487	1.88727e-06	22.7064
	rs144412359	T	C	-0.0212876	0.938033	0.00447592	1.9743e-06	22.6197
	rs1453548	T	A	0.0129716	0.333658	0.00228484	1.36892e-08	32.231
	rs148984614	A	G	-0.0329309	0.975596	0.00695885	2.22061e-06	22.3939
	rs151332746	T	A	0.0348298	0.97913	0.00752982	3.73554e-06	21.3959
	rs1572993	G	A	-0.00996959	0.582103	0.00217503	4.5691e-06	21.0098
	rs1640299	T	G	0.0107314	0.516645	0.00215029	6.01628e-07	24.9067
	rs1644044	T	G	0.0111535	0.636356	0.00223289	5.88135e-07	24.9509
	rs169364	C	T	-0.0159413	0.220715	0.00258529	6.99795e-10	38.0213
	rs1712999	A	G	-0.0159744	0.890121	0.00342936	3.19075e-06	21.6981
	rs17280180	C	G	-0.0108669	0.587194	0.00217941	6.15883e-07	24.8617
	rs1731645	G	A	-0.0212027	0.943962	0.0046652	5.49731e-06	20.6557
	rs17670745	G	A	-0.0116865	0.732034	0.00245639	1.95924e-06	22.6346
	rs17679567	T	C	-0.0127813	0.765475	0.00252654	4.21855e-07	25.5915
	rs1808259	A	G	0.0181386	0.91015	0.00374395	1.26751e-06	23.4718
	rs1885161	T	C	0.0197505	0.0637202	0.00439733	7.07321e-06	20.1733
	rs1941356	C	T	0.0115122	0.361063	0.00223545	2.60735e-07	26.5207
	rs1956233	T	C	-0.0102565	0.459761	0.00215958	2.041e-06	22.5558
	rs1990832	C	T	-0.0103371	0.615141	0.00220906	2.87669e-06	21.8968
	rs2027239	A	G	0.0142761	0.126498	0.00322212	9.3946e-06	19.6306
	rs206263	T	C	0.0110509	0.738686	0.00244294	6.07899e-06	20.4629
	rs2117137	A	G	-0.0127077	0.594728	0.00218144	5.6989e-09	33.9348
	rs2207055	C	A	-0.0115866	0.648346	0.00224114	2.34152e-07	26.7283
	rs2231142	G	T	0.0252068	0.88624	0.00336751	7.13867e-14	56.0294
	rs2236939	G	T	-0.0202502	0.893193	0.00347237	5.48307e-09	34.0098
	rs2273447	A	T	-0.0170854	0.795953	0.00266221	1.38289e-10	41.1873
	rs2279844	G	A	0.0121784	0.621918	0.00221104	3.63e-08	30.3379
	rs2406678	T	C	-0.0100945	0.472232	0.00215865	2.92066e-06	21.8677
	rs2465018	G	A	-0.0215359	0.772851	0.00257914	6.82476e-17	69.7227
	rs2472297	C	T	-0.0537813	0.735493	0.00242443	5.00087e-109	492.086
	rs2643265	A	C	0.0172747	0.10138	0.00356333	1.24776e-06	23.5021
	rs2645929	A	G	0.0145189	0.186881	0.00274784	1.26565e-07	27.9179
	rs2763933	C	T	0.0110388	0.59665	0.00221005	5.88882e-07	24.9481
	rs2813703	G	A	-0.0107043	0.427241	0.00216596	7.73133e-07	24.4238
	rs28603130	C	G	-0.0111543	0.744029	0.00246102	5.83225e-06	20.5425
	rs2861377	G	A	0.015032	0.790926	0.00264158	1.26651e-08	32.382
	rs28693753	A	C	-0.0152465	0.876548	0.00325736	2.86003e-06	21.9082
	rs2925240	T	C	0.0319639	0.0230663	0.00722949	9.80987e-06	19.548
	rs2996057	T	C	0.0124759	0.233163	0.00254315	9.31058e-07	24.0657
	rs338776	G	C	-0.0162476	0.121071	0.00329157	7.96872e-07	24.3652
	rs34359486	G	A	0.0194178	0.936048	0.00438825	9.64668e-06	19.5801
	rs34562238	C	T	0.0129118	0.757779	0.00255023	4.12733e-07	25.6338
	rs34619	G	A	-0.0110481	0.568861	0.0021625	3.23973e-07	26.1012
	rs34940743	A	G	-0.012085	0.652196	0.00224355	7.18271e-08	29.0148
	rs3799479	G	A	0.0125196	0.444599	0.00215833	6.60726e-09	33.6468
	rs3815455	C	T	-0.0225129	0.711025	0.00236664	1.85973e-21	90.4891
	rs3828083	G	A	-0.0124154	0.248213	0.00249261	6.32943e-07	24.8091
	rs41135	T	C	-0.010239	0.526175	0.00216796	2.32539e-06	22.3054
	rs4410790	T	C	-0.039867	0.366999	0.00222494	8.49959e-72	321.062
	rs4411894	G	A	0.01075	0.50523	0.00214494	5.39277e-07	25.118
	rs4693210	A	G	-0.00970539	0.562366	0.00217385	8.02161e-06	19.9326
	rs4721671	C	G	-0.0113185	0.287787	0.00239588	2.31088e-06	22.3175
	rs4814036	C	G	0.0120616	0.626113	0.00221654	5.28027e-08	29.6112
	rs4817505	T	C	-0.0137169	0.608596	0.00220236	4.71588e-10	38.7912
	rs55667129	G	T	0.0126428	0.824194	0.00281635	7.15317e-06	20.1517
	rs559016	G	T	0.0139506	0.838139	0.00292923	1.91174e-06	22.6818
	rs56348300	C	G	-0.0152294	0.815586	0.00276496	3.62931e-08	30.3379
	rs57053689	A	G	0.0109691	0.694916	0.00235389	3.16208e-06	21.7154
	rs57631352	A	G	0.0138437	0.703089	0.0023487	3.76517e-09	34.7414
	rs603826	A	C	-0.0114408	0.629167	0.00222154	2.60534e-07	26.5218
	rs6129076	C	T	-0.0105749	0.324869	0.00229319	3.99868e-06	21.2652
	rs61775706	A	C	0.00986335	0.531301	0.00215239	4.59422e-06	20.9993
	rs61826916	T	C	0.0156351	0.612312	0.0022003	1.19536e-12	50.4935
	rs61882122	A	G	0.0133802	0.29911	0.00234649	1.18268e-08	32.5152
	rs62073621	G	A	-0.0151608	0.855098	0.00305518	6.96527e-07	24.6246
	rs62092408	G	A	-0.0160759	0.812354	0.00278728	8.04115e-09	33.265
	rs62370850	C	T	-0.0105923	0.70141	0.00235037	6.5856e-06	20.3098
	rs62405419	G	T	0.0158801	0.883603	0.00334556	2.06838e-06	22.5303
	rs6265	C	T	0.0125559	0.811499	0.00273917	4.56481e-06	21.0114
	rs6462899	T	A	-0.0131714	0.376576	0.00221812	2.88355e-09	35.2608
	rs6563121	T	C	-0.0118166	0.476643	0.00214622	3.67533e-08	30.3134
	rs6737178	T	G	-0.00993131	0.457411	0.00216123	4.32325e-06	21.1159
	rs6756907	G	A	0.0106421	0.401197	0.0022355	1.93129e-06	22.6623
	rs681483	G	A	0.010333	0.534127	0.00215416	1.61242e-06	23.0089
	rs681487	A	T	0.0138695	0.822396	0.00280288	7.48565e-07	24.4856
	rs6879492	G	A	-0.0160781	0.899759	0.00357633	6.93422e-06	20.2112
	rs6987702	T	C	-0.0112581	0.726246	0.00245641	4.57982e-06	21.0052
	rs7006459	A	G	0.0106915	0.296875	0.00236322	6.06428e-06	20.4676
	rs7012814	G	A	0.0118522	0.526134	0.00217229	4.86707e-08	29.7687
	rs7089227	G	T	0.010575	0.366948	0.00222607	2.0291e-06	22.5674
	rs713598	C	G	-0.013753	0.598648	0.00218348	3.00235e-10	39.6729
	rs7161654	C	T	-0.0109546	0.293302	0.00235226	3.20758e-06	21.688
	rs7172571	G	A	-0.0122937	0.251322	0.00246751	6.28546e-07	24.8225
	rs7225915	A	G	-0.0117507	0.785462	0.00262669	7.69172e-06	20.0128
	rs72748419	T	G	-0.024487	0.952871	0.00505942	1.29921e-06	23.4244
	rs72935471	C	T	-0.0133147	0.843428	0.00294692	6.23743e-06	20.4138
	rs72942681	C	T	-0.0244527	0.954241	0.00513356	1.90454e-06	22.6889
	rs73075167	A	T	0.0186948	0.876059	0.00330188	1.49735e-08	32.0566
	rs73146101	G	A	0.0278235	0.968154	0.00609815	5.05213e-06	20.8173
	rs7395581	G	A	0.0108873	0.302644	0.00233825	3.22154e-06	21.6799
	rs74728104	A	G	0.0125291	0.737436	0.00244803	3.08751e-07	26.1941
	rs74919473	A	C	-0.0164613	0.899858	0.00357605	4.16059e-06	21.1894
	rs7578299	G	T	-0.0109101	0.6363	0.00222825	9.76811e-07	23.9733
	rs7622072	G	C	-0.025813	0.961292	0.00554927	3.29376e-06	21.6373
	rs7623765	A	G	0.0100666	0.517714	0.00214779	2.77275e-06	21.9675
	rs7640488	G	A	-0.010882	0.361258	0.00225154	1.34415e-06	23.3591
	rs76421202	T	C	0.0180797	0.918711	0.00391781	3.93576e-06	21.2958
	rs7690850	T	C	0.0105318	0.639283	0.00224555	2.73126e-06	21.9967
	rs76946465	G	A	-0.034572	0.979656	0.00758089	5.10525e-06	20.7973
	rs77979522	A	T	0.030737	0.97405	0.00673993	5.10485e-06	20.7975
	rs78632781	G	A	-0.0102643	0.596514	0.00219848	3.02972e-06	21.7977
	rs914251	C	T	-0.0111777	0.368579	0.00222379	4.99696e-07	25.2648
	rs9480168	T	C	-0.0120169	0.78505	0.00261464	4.30685e-06	21.1232
	rs9576156	C	T	-0.0102577	0.638641	0.00224138	4.72772e-06	20.9444
	rs9624470	G	A	-0.0260065	0.418409	0.00219032	1.62762e-32	140.976
	rs9665540	C	T	0.0108797	0.426738	0.00216569	5.06879e-07	25.2371
	rs977474	C	T	-0.0211048	0.16504	0.00289539	3.12011e-13	53.1308
	rs9971942	C	T	-0.0138899	0.825775	0.00282573	8.85556e-07	24.1621
Coffee intake	rs10053913	A	G	-0.00815537	0.647109	0.00172562	2.28919e-06	22.3355
	rs10127720	T	C	-0.0119514	0.258495	0.00187228	1.73277e-10	40.7468
	rs10193706	A	C	-0.00854287	0.475406	0.00165509	2.44877e-07	26.6417
	rs10270542	A	G	0.00767613	0.583614	0.00165486	3.50897e-06	21.5159
	rs10500356	T	C	-0.00768661	0.558746	0.00165441	3.38212e-06	21.5865
	rs1057868	C	T	-0.0197999	0.714866	0.00180413	5.05311e-28	120.445
	rs10756139	G	T	-0.00963309	0.794319	0.00203816	2.28571e-06	22.3384
	rs10878349	A	G	0.00741767	0.488736	0.00163584	5.77488e-06	20.5613
	rs10938398	G	A	-0.00799865	0.566162	0.00164881	1.22736e-06	23.5337
	rs10997940	C	T	0.00798378	0.598658	0.00166589	1.64718e-06	22.968
	rs11152213	A	C	-0.0172368	0.763732	0.00191814	2.55892e-19	80.7515
	rs11206378	G	A	-0.00882423	0.355793	0.00170352	2.21884e-07	26.8323
	rs112365406	T	G	-0.00949321	0.77358	0.00195577	1.21021e-06	23.5607
	rs11256860	C	G	-0.00819819	0.719416	0.00181946	6.61163e-06	20.3025
	rs113773402	T	C	-0.0145838	0.893418	0.0026414	3.36629e-08	30.4839
	rs115109216	C	G	0.0204054	0.946283	0.00362714	1.84697e-08	31.649
	rs11642015	C	T	-0.0179372	0.596534	0.00166215	3.77511e-27	116.457
	rs116814395	T	A	0.0334275	0.985736	0.00695738	1.55051e-06	23.0842
	rs117119372	T	C	0.0282675	0.983222	0.0063583	8.7579e-06	19.7647
	rs117199032	G	A	0.0278358	0.98136	0.00603944	4.04584e-06	21.2428
	rs11727192	T	C	-0.00991945	0.178816	0.0021395	3.54624e-06	21.4955
	rs11790555	T	C	-0.00979039	0.804132	0.00205641	1.92721e-06	22.6662
	rs117968677	G	A	0.0289816	0.979675	0.00583013	6.66084e-07	24.7108
	rs1182580	C	T	-0.00766718	0.525508	0.00164018	2.94553e-06	21.8517
	rs12279768	T	A	0.0119708	0.85426	0.00231512	2.33199e-07	26.7361
	rs12514566	G	A	0.0109294	0.663769	0.00172504	2.36238e-10	40.1414
	rs12711968	C	T	0.00760335	0.549467	0.00167557	5.68496e-06	20.5912
	rs12764899	G	A	-0.00880722	0.775134	0.00195405	6.57036e-06	20.3144
	rs1286753	G	A	-0.0117822	0.891357	0.00262746	7.3174e-06	20.1084
	rs12930957	T	C	-0.00885212	0.357428	0.00169995	1.91633e-07	27.1157
	rs12989746	G	T	-0.00998375	0.750232	0.00188562	1.19228e-07	28.0335
	rs13054099	T	C	0.0101998	0.738725	0.00185391	3.75963e-08	30.2694
	rs13085434	G	A	0.0114718	0.874627	0.00246917	3.38417e-06	21.5853
	rs13088645	T	A	-0.0075956	0.581319	0.00167702	5.92038e-06	20.5138
	rs13378240	A	T	0.00887743	0.706986	0.00179343	7.42256e-07	24.5021
	rs13378244	G	A	-0.00741965	0.581821	0.00166076	7.90936e-06	19.9596
	rs13387090	G	T	0.0165614	0.833192	0.00219641	4.69198e-14	56.8545
	rs13437947	G	A	-0.0101488	0.84235	0.00223951	5.8513e-06	20.5363
	rs139512297	G	T	0.0352963	0.988947	0.0078192	6.35989e-06	20.3766
	rs140299406	C	T	-0.01257	0.902863	0.00278014	6.14479e-06	20.4426
	rs144620429	C	T	-0.0130896	0.909198	0.00284186	4.10489e-06	21.2151
	rs1447365	A	G	-0.00881234	0.33209	0.00173716	3.91887e-07	25.7336
	rs145183812	T	C	0.032018	0.986938	0.00721518	9.09721e-06	19.6921
	rs147249170	C	T	-0.0153453	0.938069	0.00344098	8.21251e-06	19.8877
	rs1536826	A	C	-0.0105195	0.180553	0.00212011	6.98562e-07	24.6191
	rs16903275	C	A	-0.0161269	0.843214	0.00224227	6.37342e-13	51.7278
	rs1702332	T	A	0.0091712	0.204395	0.00203699	6.72112e-06	20.2709
	rs17190980	C	T	-0.00830947	0.673762	0.00175165	2.09754e-06	22.5035
	rs17275724	C	T	0.00826972	0.720416	0.0018274	6.02772e-06	20.4792
	rs1891643	G	A	0.00766177	0.606637	0.00167464	4.75812e-06	20.9321
	rs1942965	T	C	0.00895289	0.495311	0.00164037	4.81909e-08	29.788
	rs212310	T	C	-0.00787964	0.65121	0.00173917	5.8789e-06	20.5271
	rs2126069	C	T	-0.00895434	0.514023	0.00165588	6.38775e-08	29.242
	rs2189234	T	G	-0.0104971	0.382603	0.00167815	3.97064e-10	39.1269
	rs2194374	G	A	-0.00803912	0.402633	0.00167236	1.5317e-06	23.1076
	rs2413926	T	A	0.00776296	0.622507	0.00168309	3.98196e-06	21.2735
	rs2465037	C	A	0.0111106	0.658573	0.00173411	1.48325e-10	41.0506
	rs2472297	C	T	-0.0464976	0.734604	0.00184273	1.73839e-140	636.701
	rs2577374	G	A	-0.00868002	0.412589	0.00165738	1.63048e-07	27.4281
	rs2597805	C	T	-0.0099427	0.313257	0.00179992	3.31436e-08	30.5141
	rs28701981	T	C	-0.00760552	0.651543	0.00172086	9.88873e-06	19.5328
	rs3000761	C	T	0.00984048	0.782674	0.00197835	6.55595e-07	24.7414
	rs329122	G	A	0.00866305	0.580744	0.00165497	1.65359e-07	27.4006
	rs34060476	A	G	-0.0191249	0.866621	0.00239991	1.59961e-15	63.5048
	rs34276507	G	A	-0.00785181	0.660244	0.00173637	6.12692e-06	20.4481
	rs34715167	C	T	-0.0088315	0.625206	0.00168627	1.62945e-07	27.4292
	rs35198275	A	G	0.0122068	0.868088	0.00242086	4.59901e-07	25.4251
	rs3800228	T	G	-0.0107118	0.283419	0.00181415	3.53474e-09	34.8639
	rs3857599	C	A	-0.0111004	0.836879	0.00220735	4.93496e-07	25.2891
	rs4410790	T	C	-0.0389803	0.366098	0.00169347	3.0744e-117	529.826
	rs4729025	C	T	-0.00765014	0.523459	0.00163293	2.80074e-06	21.9483
	rs4732724	G	C	-0.00777408	0.662615	0.001752	9.11097e-06	19.6892
	rs4841533	G	T	-0.00762705	0.565788	0.00164813	3.69766e-06	21.4155
	rs4887381	T	G	0.00889779	0.213895	0.00199858	8.50556e-06	19.8207
	rs4937720	C	G	0.00834417	0.33025	0.00174995	1.85848e-06	22.7359
	rs4938000	T	C	0.00867212	0.338051	0.00174282	6.49453e-07	24.7596
	rs4970968	G	T	0.00861923	0.362876	0.00169683	3.78219e-07	25.8023
	rs4984636	T	C	0.00833142	0.677046	0.00174363	1.7687e-06	22.8311
	rs516636	C	A	-0.0123266	0.790077	0.00200216	7.42911e-10	37.9042
	rs55780162	A	G	-0.00829233	0.618891	0.0016796	7.92984e-07	24.3747
	rs56113850	T	C	-0.0122925	0.421504	0.00165353	1.05269e-13	55.2655
	rs56791931	G	T	0.0118309	0.861094	0.00238929	7.35877e-07	24.5186
	rs57918684	G	A	-0.0130541	0.846228	0.00226849	8.68942e-09	33.1145
	rs6063085	A	C	-0.0100513	0.625695	0.00168569	2.48055e-09	35.5539
	rs6089803	G	A	-0.0107077	0.566766	0.00166202	1.17447e-10	41.5067
	rs61928609	A	C	0.0151392	0.1646	0.00219871	5.75865e-12	47.4098
	rs62121718	A	G	0.00977053	0.742368	0.00188967	2.33464e-07	26.7339
	rs6227	C	T	0.0101259	0.675294	0.00174603	6.65642e-09	33.6327
	rs62508259	T	C	0.00822343	0.665803	0.00172933	1.98188e-06	22.6125
	rs644381	C	G	0.00955965	0.686879	0.00176031	5.61483e-08	29.492
	rs6469262	T	C	0.00847515	0.434318	0.00164891	2.74969e-07	26.4179
	rs6588374	A	G	0.00930498	0.325416	0.00174293	9.36112e-08	28.5016
	rs66684251	C	T	0.00951685	0.701433	0.00182447	1.8261e-07	27.2089
	rs6733007	C	T	-0.00786286	0.324581	0.0017544	7.402e-06	20.0864
	rs6745479	C	T	0.00802967	0.406078	0.0016666	1.45006e-06	23.213
	rs687113	A	G	0.0115042	0.656969	0.0017146	1.9516e-11	45.0179
	rs6935599	A	G	0.00993247	0.822401	0.00213165	3.16935e-06	21.711
	rs6969878	A	G	0.0102227	0.787297	0.00199398	2.94744e-07	26.2838
	rs7079165	G	A	-0.00917661	0.628573	0.00169132	5.7723e-08	29.4382
	rs7129056	G	A	-0.00739959	0.514466	0.0016322	5.80127e-06	20.5526
	rs7209484	T	C	0.010878	0.761212	0.00192483	1.59137e-08	31.9383
	rs723145	A	G	-0.00993858	0.202361	0.00203116	9.92867e-07	23.9419
	rs730632	C	T	-0.0117595	0.826856	0.00218265	7.13617e-08	29.0274
	rs73075167	A	T	0.0162141	0.876296	0.00251417	1.12528e-10	41.5905
	rs73123665	A	G	0.0163603	0.94232	0.00350625	3.07063e-06	21.7718
	rs7396027	C	T	0.00824475	0.700182	0.00179064	4.13748e-06	21.2
	rs74359090	T	C	-0.0273425	0.980324	0.00586252	3.10202e-06	21.7523
	rs7470548	C	T	0.0138039	0.925468	0.00310212	8.59451e-06	19.8009
	rs74804066	G	A	0.0250908	0.973991	0.00524368	1.71028e-06	22.8957
	rs75347775	G	A	-0.010741	0.755683	0.00189942	1.55922e-08	31.9776
	rs76249454	G	A	0.0155295	0.937401	0.00337747	4.26615e-06	21.1412
	rs76852278	C	A	-0.0272342	0.978555	0.00563979	1.37263e-06	23.3185
	rs7743687	T	C	-0.00829093	0.666116	0.00173409	1.74311e-06	22.8592
	rs77902418	C	T	-0.0164839	0.940158	0.00344464	1.70655e-06	22.8997
	rs780093	T	C	-0.0132066	0.383153	0.00167596	3.27308e-15	62.0944
	rs7811609	C	T	-0.00895596	0.625376	0.00168326	1.03428e-07	28.3087
	rs78267637	C	G	0.0238397	0.963742	0.00439028	5.63168e-08	29.4859
	rs7858734	A	G	-0.00772439	0.598987	0.00168699	4.67633e-06	20.9653
	rs7977461	G	T	-0.00945592	0.266504	0.0018455	2.99496e-07	26.2529
	rs7989746	A	C	0.00803344	0.532814	0.00164335	1.0163e-06	23.8969
	rs7991723	C	T	-0.00775865	0.344089	0.00175604	9.9495e-06	19.521
	rs8015304	A	G	0.00774927	0.424529	0.00165277	2.74992e-06	21.9834
	rs8085654	G	A	-0.0082471	0.601612	0.00166169	6.93885e-07	24.632
	rs8180631	G	A	0.00843045	0.743433	0.00186687	6.3071e-06	20.3925
	rs9296406	T	C	-0.00828	0.459066	0.00163734	4.25912e-07	25.573
	rs9320747	T	G	-0.00950137	0.534335	0.00164667	7.9255e-09	33.2933
[truncated: 247 more rows]

## Sheet: Table S2
Supplementary Table S2. Genetic associations of blood metabolites
Exposure	SNP	Effect allele	Other allele	Beta	EAF	SE	P	F
glutamine	rs11596604	A	G	0.0323	0.0236	0.0069	2.515e-06	21.9133
glutamine	rs16977047	T	C	-0.0056	0.7034	0.0011	1.078e-06	25.9174
glutamine	rs2199619	T	C	0.0054	0.2787	0.0012	5.227e-06	20.25
glutamine	rs2657879	A	G	0.015	0.8179	0.0017	6.147e-18	77.8547
glutamine	rs2748991	T	C	-0.007	0.446	0.0015	2.342e-06	21.7778
glutamine	rs7078003	T	C	0.0087	0.1654	0.0018	1.838e-06	23.3611
glutamine	rs7394051	T	C	0.0055	0.7014	0.0012	2.175e-06	21.0069
glutamine	rs780093	T	C	-0.0058	0.3995	0.0011	1.931e-07	27.8017
tryptophan	rs1000137	T	C	-0.005	0.475	0.001	5.733e-07	25
tryptophan	rs10007704	T	C	-0.0044	0.6418	0.0009	1.238e-06	23.9012
tryptophan	rs1013667	A	G	-0.0041	0.6087	0.0009	5.673e-06	20.7531
tryptophan	rs1016522	A	G	0.0058	0.5803	0.0009	1.589e-10	41.5309
tryptophan	rs10225863	T	C	-0.004	0.3949	0.0009	9.754e-06	19.7531
tryptophan	rs10495209	T	C	0.004	0.4862	0.0009	8.02e-06	19.7531
tryptophan	rs10784496	A	G	0.0045	0.5375	0.0009	5.085e-07	25
tryptophan	rs10807322	A	T	0.0043	0.5866	0.0009	1.974e-06	22.8272
tryptophan	rs10836364	T	C	0.005	0.607	0.001	5.733e-07	25
tryptophan	rs10846667	T	C	0.0045	0.4861	0.0009	1.651e-06	25
tryptophan	rs10881004	T	C	0.0041	0.4824	0.0009	3.392e-06	20.7531
tryptophan	rs10900784	A	C	-0.0044	0.4158	0.0009	9.744e-07	23.9012
tryptophan	rs10927101	A	C	-0.0046	0.3738	0.0009	2.721e-07	26.1235
tryptophan	rs11201034	A	T	0.0043	0.6064	0.0009	1.888e-06	22.8272
tryptophan	rs11654913	A	T	-0.004	0.5579	0.0009	6.912e-06	19.7531
tryptophan	rs11719675	A	T	-0.0041	0.3965	0.0009	5.116e-06	20.7531
tryptophan	rs11720862	T	G	-0.0046	0.6034	0.0009	3.583e-07	26.1235
tryptophan	rs1179636	A	C	-0.0045	0.5356	0.001	1.825e-06	20.25
tryptophan	rs11802417	T	C	-0.0041	0.5816	0.0009	4.469e-06	20.7531
tryptophan	rs1220605	A	G	-0.0046	0.6312	0.0009	9.291e-07	26.1235
tryptophan	rs12278762	T	C	0.0043	0.5229	0.0009	1.557e-06	22.8272
tryptophan	rs12468084	T	C	-0.0044	0.5436	0.0009	1.246e-06	23.9012
tryptophan	rs12533939	A	T	0.0045	0.3887	0.0009	6.516e-07	25
tryptophan	rs1260326	T	C	0.0042	0.404	0.0009	2.742e-06	21.7778
tryptophan	rs13001325	T	C	-0.004	0.3823	0.0009	7.447e-06	19.7531
tryptophan	rs13008096	A	C	-0.0042	0.4038	0.0009	3.316e-06	21.7778
tryptophan	rs13122250	T	C	0.0062	0.5542	0.0009	8.949e-12	47.4568
tryptophan	rs1330918	A	C	0.0042	0.6132	0.0009	2.212e-06	21.7778
tryptophan	rs1373962	T	C	0.005	0.5973	0.0009	2.707e-08	30.8642
tryptophan	rs1412972	T	G	0.0097	0.5006	0.002	1.628e-06	23.5225
tryptophan	rs1418942	A	C	-0.004	0.5751	0.0009	7.128e-06	19.7531
tryptophan	rs1508513	C	G	0.0042	0.6354	0.0009	2.363e-06	21.7778
tryptophan	rs1519309	T	C	-0.0044	0.6544	0.0009	1.206e-06	23.9012
tryptophan	rs154246	T	C	-0.0049	0.6103	0.0009	6.698e-08	29.642
tryptophan	rs1559063	C	G	0.0052	0.6209	0.0009	7.818e-09	33.3827
tryptophan	rs1663501	A	G	-0.0047	0.4634	0.0009	2.435e-07	27.2716
tryptophan	rs16836288	A	C	0.0131	0.044	0.0029	5.601e-06	20.4055
tryptophan	rs1697901	A	G	0.0049	0.3501	0.0009	6.309e-08	29.642
tryptophan	rs17698249	A	C	-0.0041	0.5682	0.0009	5.503e-06	20.7531
tryptophan	rs17744500	T	C	-0.0041	0.4582	0.0009	4.157e-06	20.7531
tryptophan	rs1790398	T	C	0.0048	0.5227	0.0009	5.788e-08	28.4444
tryptophan	rs1852138	A	G	0.004	0.5761	0.0009	6.335e-06	19.7531
tryptophan	rs1871053	A	G	-0.0044	0.4514	0.0009	7.679e-07	23.9012
tryptophan	rs1995960	A	G	-0.0047	0.5949	0.0009	1.629e-07	27.2716
tryptophan	rs1997238	A	G	0.0045	0.5117	0.0009	6.07e-07	25
tryptophan	rs201262	T	G	0.0047	0.5563	0.0009	1.359e-07	27.2716
tryptophan	rs207938	A	G	-0.0043	0.3963	0.0009	1.316e-06	22.8272
tryptophan	rs2111118	T	C	0.0051	0.6207	0.0009	1.212e-08	32.1111
tryptophan	rs2126498	T	G	-0.0042	0.6176	0.0009	2.837e-06	21.7778
tryptophan	rs2178260	T	C	0.0042	0.4251	0.0009	3.588e-06	21.7778
tryptophan	rs2216061	A	C	0.0043	0.512	0.0009	2.211e-06	22.8272
tryptophan	rs2230532	T	C	0.005	0.349	0.001	5.733e-07	25
tryptophan	rs2261659	C	G	-0.0043	0.44	0.0009	1.63e-06	22.8272
tryptophan	rs2349729	A	G	-0.0041	0.5141	0.0009	6.448e-06	20.7531
tryptophan	rs2367059	A	T	-0.0046	0.4697	0.0009	3.983e-07	26.1235
tryptophan	rs2383131	T	C	-0.0043	0.4403	0.0009	3.054e-06	22.8272
tryptophan	rs2432	T	C	0.0046	0.4713	0.0009	4.278e-07	26.1235
tryptophan	rs2484178	T	C	0.0043	0.6063	0.0009	1.745e-06	22.8272
tryptophan	rs2505644	T	C	0.005	0.558	0.001	5.733e-07	25
tryptophan	rs2520117	A	G	0.0045	0.4545	0.0009	5.056e-07	25
tryptophan	rs2580344	T	C	0.0044	0.6238	0.0009	7.984e-07	23.9012
tryptophan	rs2604365	T	G	0.0044	0.6371	0.0009	1.452e-06	23.9012
tryptophan	rs2658761	T	C	-0.0048	0.4343	0.0009	6.749e-08	28.4444
tryptophan	rs2662269	A	C	0.0045	0.417	0.0009	7.116e-07	25
tryptophan	rs2688858	T	C	0.0043	0.5742	0.0009	2.837e-06	22.8272
tryptophan	rs2722407	A	G	0.0041	0.587	0.0009	6.472e-06	20.7531
tryptophan	rs2769419	A	G	0.004	0.4777	0.0009	6.163e-06	19.7531
tryptophan	rs2798184	T	C	-0.0049	0.4314	0.0009	6.371e-08	29.642
tryptophan	rs2834164	A	C	-0.0045	0.5041	0.0009	4.761e-07	25
tryptophan	rs284191	A	G	-0.006	0.615	0.001	1.973e-09	36
tryptophan	rs2868072	A	G	0.004	0.4829	0.0009	9.036e-06	19.7531
tryptophan	rs295142	A	G	-0.0048	0.5909	0.0009	1.538e-07	28.4444
tryptophan	rs2966079	T	C	-0.0042	0.5425	0.0009	2.525e-06	21.7778
tryptophan	rs2970335	A	C	0.0044	0.4039	0.0009	1.023e-06	23.9012
tryptophan	rs2977272	T	C	0.005	0.341	0.001	5.733e-07	25
tryptophan	rs3742929	T	C	-0.0044	0.512	0.0009	1.01e-06	23.9012
tryptophan	rs3751181	A	G	0.0041	0.6085	0.0009	5.185e-06	20.7531
tryptophan	rs3773729	T	C	0.004	0.6291	0.0009	8.571e-06	19.7531
tryptophan	rs3780494	T	C	-0.023	0.9855	0.0051	7.022e-06	20.3383
tryptophan	rs38271	A	G	-0.0051	0.5925	0.0009	1.185e-08	32.1111
tryptophan	rs4063769	T	C	-0.0043	0.5301	0.0009	1.297e-06	22.8272
tryptophan	rs4144737	A	G	0.004	0.5818	0.0009	9.859e-06	19.7531
tryptophan	rs42162	T	C	0.004	0.5492	0.0009	8.217e-06	19.7531
tryptophan	rs428185	T	C	-0.0045	0.5851	0.0009	6.254e-07	25
tryptophan	rs4306882	T	G	-0.0057	0.6153	0.0009	2.52e-10	40.1111
tryptophan	rs430727	T	C	0.0041	0.4628	0.0009	5.128e-06	20.7531
tryptophan	rs4356783	C	G	-0.0041	0.5863	0.0009	6.746e-06	20.7531
tryptophan	rs4611118	A	G	-0.0044	0.609	0.0009	9.406e-07	23.9012
tryptophan	rs4615256	A	G	0.0049	0.5327	0.0009	4.988e-08	29.642
tryptophan	rs4695138	A	T	0.0052	0.5352	0.0009	7.996e-09	33.3827
tryptophan	rs4751282	T	C	0.0045	0.5421	0.0009	7.405e-07	25
tryptophan	rs4849291	C	G	0.0041	0.6092	0.0009	5.933e-06	20.7531
tryptophan	rs4870304	A	G	0.0041	0.5823	0.0009	8.313e-06	20.7531
tryptophan	rs4880888	A	G	-0.0046	0.4785	0.0009	3.243e-07	26.1235
tryptophan	rs4926571	T	C	-0.0048	0.5231	0.0009	9.025e-08	28.4444
tryptophan	rs4958379	A	G	-0.005	0.433	0.0009	2.176e-08	30.8642
tryptophan	rs4972588	A	G	-0.0046	0.5138	0.0009	3.744e-07	26.1235
tryptophan	rs4989308	A	G	-0.0045	0.3746	0.0009	8.432e-07	25
tryptophan	rs502654	T	C	-0.0046	0.559	0.0009	2.597e-07	26.1235
tryptophan	rs512453	T	C	-0.0044	0.5541	0.0009	1.122e-06	23.9012
tryptophan	rs535446	C	G	0.0041	0.3994	0.0009	4.28e-06	20.7531
tryptophan	rs5997110	T	C	-0.005	0.523	0.001	5.733e-07	25
tryptophan	rs6001129	T	C	-0.009	0.134	0.002	6.795e-06	20.25
tryptophan	rs603446	T	C	0.0051	0.4448	0.0009	1.383e-08	32.1111
tryptophan	rs6077611	T	G	-0.0041	0.4794	0.0009	5.321e-06	20.7531
tryptophan	rs6110544	T	C	0.004	0.4394	0.0009	7.011e-06	19.7531
tryptophan	rs6130271	T	C	-0.004	0.5352	0.0009	7.398e-06	19.7531
tryptophan	rs6454864	T	C	0.004	0.3705	0.0009	8.872e-06	19.7531
tryptophan	rs6480970	A	G	-0.0049	0.6159	0.0009	4.287e-08	29.642
tryptophan	rs6534667	C	G	-0.0043	0.4186	0.0009	1.491e-06	22.8272
tryptophan	rs6537156	T	C	0.004	0.4485	0.0009	8.091e-06	19.7531
tryptophan	rs6685230	T	C	-0.0042	0.3976	0.0009	7.78e-06	21.7778
tryptophan	rs6730726	A	G	-0.004	0.5312	0.0009	7.167e-06	19.7531
tryptophan	rs6759991	T	G	0.0076	0.8623	0.0016	2.521e-06	22.5625
tryptophan	rs6819555	A	G	-0.0043	0.5862	0.0009	3.693e-06	22.8272
tryptophan	rs682359	T	G	0.0044	0.5812	0.0009	6.54e-07	23.9012
tryptophan	rs6901004	C	G	-0.0061	0.5742	0.0009	1.078e-11	45.9383
tryptophan	rs6910731	A	G	0.0041	0.4497	0.0009	6.679e-06	20.7531
tryptophan	rs6935961	A	G	-0.0056	0.5578	0.0009	3.753e-10	38.716
tryptophan	rs6947698	C	G	-0.004	0.4558	0.0009	8.341e-06	19.7531
tryptophan	rs699856	T	C	0.004	0.3661	0.0009	8.012e-06	19.7531
tryptophan	rs7006068	T	C	0.0045	0.6264	0.0009	4.801e-07	25
tryptophan	rs7009696	T	C	0.0041	0.6243	0.0009	6.166e-06	20.7531
tryptophan	rs710580	A	C	-0.005	0.3566	0.0009	3.574e-08	30.8642
tryptophan	rs7109477	A	G	-0.0047	0.4588	0.0009	1.887e-07	27.2716
tryptophan	rs719564	A	G	0.0044	0.6101	0.0009	1.276e-06	23.9012
tryptophan	rs7230740	A	C	0.0044	0.6655	0.0009	1.559e-06	23.9012
tryptophan	rs7246393	A	G	0.0043	0.5222	0.0009	1.554e-06	22.8272
tryptophan	rs7463805	T	C	-0.0053	0.5213	0.0009	4.596e-09	34.679
tryptophan	rs7505177	T	G	-0.0043	0.4132	0.0009	5.859e-06	22.8272
tryptophan	rs7584842	T	C	-0.005	0.5377	0.0009	4.15e-08	30.8642
tryptophan	rs7594598	A	C	0.004	0.4257	0.0009	9.497e-06	19.7531
tryptophan	rs7638383	A	G	0.0047	0.3984	0.0009	1.641e-07	27.2716
tryptophan	rs7810390	A	G	-0.0045	0.5928	0.0009	5.611e-07	25
tryptophan	rs7843149	T	C	-0.0041	0.3896	0.0009	6.554e-06	20.7531
tryptophan	rs8006663	A	G	-0.0046	0.4556	0.0009	3.016e-07	26.1235
tryptophan	rs8021242	T	C	0.0049	0.5899	0.0009	5.183e-08	29.642
tryptophan	rs8110890	T	G	0.0045	0.4741	0.0009	7.505e-07	25
tryptophan	rs875184	T	C	-0.0041	0.403	0.0009	5.689e-06	20.7531
tryptophan	rs875283	A	G	-0.0043	0.4896	0.0009	2.341e-06	22.8272
tryptophan	rs881562	T	G	0.0044	0.4978	0.0009	1.451e-06	23.9012
tryptophan	rs893922	A	G	0.0042	0.366	0.0009	3.945e-06	21.7778
tryptophan	rs915281	T	C	-0.0041	0.5076	0.0009	4.423e-06	20.7531
tryptophan	rs928963	A	C	0.0042	0.3985	0.0009	3.622e-06	21.7778
tryptophan	rs9315440	A	G	0.0048	0.5843	0.0009	6.712e-08	28.4444
tryptophan	rs9330454	A	G	-0.0066	0.4006	0.0015	6.044e-06	19.36
tryptophan	rs937382	T	C	-0.0046	0.4466	0.0009	2.312e-07	26.1235
tryptophan	rs938040	T	C	0.0074	0.107	0.0017	9.124e-06	18.9481
tryptophan	rs9464137	A	C	0.0041	0.5592	0.0009	4.445e-06	20.7531
tryptophan	rs9511152	A	G	-0.005	0.559	0.0009	2.985e-08	30.8642
tryptophan	rs9517869	T	C	-0.0046	0.3661	0.0009	3.457e-07	26.1235
tryptophan	rs9523030	T	G	0.0043	0.6269	0.0009	5.647e-06	22.8272
tryptophan	rs9541214	T	C	-0.0042	0.653	0.0009	3.797e-06	21.7778
tryptophan	rs9543391	T	G	0.0041	0.3993	0.0009	6.39e-06	20.7531
tryptophan	rs9610322	A	G	-0.0043	0.5195	0.0009	1.119e-06	22.8272
tryptophan	rs9646527	A	T	0.004	0.3795	0.0009	9.002e-06	19.7531
tryptophan	rs9649963	T	C	0.0041	0.634	0.0009	5.841e-06	20.7531
tryptophan	rs972459	T	C	0.005	0.5787	0.0009	1.969e-08	30.8642
tryptophan	rs9989564	A	G	-0.0042	0.5142	0.0009	3.095e-06	21.7778
histidine	rs1527683	T	C	0.0061	0.8	0.0013	2.168e-06	22.0178
histidine	rs16868246	C	G	0.0097	0.2113	0.0013	1.778e-14	55.6746
histidine	rs2176664	T	C	-0.0059	0.2846	0.0012	2.027e-06	24.1736
histidine	rs4288369	C	G	-0.0453	0.0134	0.0102	9.307e-06	19.724
histidine	rs4768741	C	G	-0.015	0.9153	0.0032	3.524e-06	21.9727
histidine	rs7014133	A	G	-0.0561	0.0119	0.0109	2.739e-07	26.4894
histidine	rs715	T	C	0.0059	0.7135	0.0012	1.651e-06	24.1736
leucine	rs10004285	A	G	0.005	0.374	0.001	5.733e-07	25
leucine	rs1003887	T	C	-0.005	0.651	0.001	5.733e-07	25
leucine	rs10190188	T	C	0.005	0.662	0.001	5.733e-07	25
leucine	rs10258601	A	G	0.0044	0.4382	0.0009	6.734e-07	23.9012
leucine	rs1043991	T	C	0.0048	0.6375	0.0009	8.333e-08	28.4444
leucine	rs10487377	A	G	0.0046	0.5764	0.0009	4.091e-07	26.1235
leucine	rs10500907	A	G	0.0042	0.3597	0.0009	3.547e-06	21.7778
leucine	rs10763940	A	G	0.0048	0.3654	0.0009	1.174e-07	28.4444
leucine	rs10798580	A	G	-0.0042	0.4216	0.0009	3.64e-06	21.7778
leucine	rs10810580	T	C	0.0046	0.5583	0.0009	3.282e-07	26.1235
leucine	rs10828678	A	G	0.004	0.5105	0.0009	7.202e-06	19.7531
leucine	rs10923016	A	G	0.0053	0.6191	0.0009	2.88e-09	34.679
leucine	rs10937762	A	G	0.0044	0.5674	0.0009	1.528e-06	23.9012
leucine	rs10973683	A	C	-0.0041	0.4002	0.0009	6.541e-06	20.7531
leucine	rs1104999	T	C	0.0041	0.4822	0.0009	3.51e-06	20.7531
leucine	rs11144511	T	C	-0.0042	0.4497	0.0009	8.417e-06	21.7778
leucine	rs11203041	A	G	-0.0043	0.4458	0.0009	1.953e-06	22.8272
leucine	rs11657125	T	C	0.0041	0.5604	0.0009	5.71e-06	20.7531
leucine	rs11868948	A	G	-0.0042	0.6435	0.0009	4.628e-06	21.7778
leucine	rs11952637	A	G	0.0043	0.4212	0.0009	4.313e-06	22.8272
leucine	rs12047618	T	G	0.0046	0.3271	0.0009	4.25e-07	26.1235
leucine	rs12355470	T	C	-0.004	0.6071	0.0009	7.675e-06	19.7531
leucine	rs12498703	A	G	-0.0042	0.5998	0.0009	2.86e-06	21.7778
leucine	rs12517096	A	G	0.0041	0.422	0.0009	8.406e-06	20.7531
leucine	rs12612007	A	G	0.0044	0.3461	0.0009	1.202e-06	23.9012
leucine	rs1278312	T	C	-0.0042	0.4008	0.0009	2.867e-06	21.7778
leucine	rs1292666	T	C	0.0045	0.4667	0.0009	6.441e-07	25
leucine	rs13130810	T	C	0.004	0.4401	0.0009	7.791e-06	19.7531
leucine	rs13147572	A	G	-0.0047	0.5809	0.0009	1.99e-07	27.2716
leucine	rs1334318	A	G	0.0044	0.3572	0.0009	1.008e-06	23.9012
leucine	rs1360820	A	G	-0.0042	0.4963	0.0009	2.154e-06	21.7778
leucine	rs1368532	T	C	-0.004	0.3842	0.0009	8.855e-06	19.7531
leucine	rs1428203	T	G	0.0045	0.4117	0.0009	5.513e-07	25
leucine	rs1440581	T	C	-0.0081	0.4592	0.0009	1.441e-19	81
leucine	rs1463301	T	C	-0.0049	0.5742	0.0009	7.493e-08	29.642
leucine	rs1519309	T	C	-0.0043	0.6543	0.0009	1.873e-06	22.8272
leucine	rs1541245	T	C	-0.0048	0.5318	0.0009	7.988e-08	28.4444
leucine	rs1558789	A	C	0.0045	0.51	0.0009	3.523e-07	25
leucine	rs1564480	A	G	0.0045	0.4765	0.0009	6.681e-07	25
leucine	rs1654495	A	C	0.0048	0.5709	0.0009	1.036e-07	28.4444
leucine	rs167648	A	C	-0.0041	0.4439	0.0009	4.515e-06	20.7531
leucine	rs1677193	A	C	-0.0044	0.6122	0.0009	1.246e-06	23.9012
leucine	rs1705832	T	C	0.0043	0.395	0.0009	1.898e-06	22.8272
leucine	rs17107974	T	C	-0.0082	0.1068	0.0017	1.496e-06	23.2664
leucine	rs17173197	T	C	-0.0044	0.3872	0.0009	2.464e-06	23.9012
leucine	rs174476	T	C	-0.0042	0.4174	0.0009	5.703e-06	21.7778
leucine	rs17698229	C	G	0.0041	0.4567	0.0009	8.998e-06	20.7531
leucine	rs1818106	A	C	0.005	0.501	0.001	5.733e-07	25
leucine	rs1822834	C	G	0.0108	0.0629	0.0024	6.594e-06	20.25
leucine	rs1862710	A	G	0.0047	0.5489	0.0009	1.174e-07	27.2716
leucine	rs1871053	A	G	-0.005	0.4513	0.0009	2.401e-08	30.8642
leucine	rs1872800	A	T	-0.004	0.6438	0.0009	8.247e-06	19.7531
leucine	rs1884639	T	C	0.0047	0.3865	0.0009	2.316e-07	27.2716
leucine	rs1931001	T	G	-0.0043	0.3503	0.0009	1.622e-06	22.8272
leucine	rs1952935	A	C	-0.0048	0.5806	0.0009	1.069e-07	28.4444
leucine	rs2146498	A	G	0.004	0.5787	0.0009	8.041e-06	19.7531
leucine	rs2173986	C	G	-0.0041	0.4996	0.0009	4.737e-06	20.7531
leucine	rs2273875	C	G	0.0043	0.37	0.0009	1.821e-06	22.8272
leucine	rs2285137	T	C	-0.0108	0.9436	0.0024	5.351e-06	20.25
leucine	rs2302423	A	G	0.0042	0.55	0.0009	2.818e-06	21.7778
leucine	rs2357713	T	G	-0.0042	0.447	0.0009	2.999e-06	21.7778
leucine	rs2373642	A	G	-0.0536	0.0138	0.0117	4.722e-06	20.9874
leucine	rs242082	T	C	0.0048	0.3867	0.0009	1.383e-07	28.4444
leucine	rs2454043	A	C	-0.0047	0.588	0.0009	1.852e-07	27.2716
leucine	rs2465250	A	C	0.0048	0.5503	0.0009	7.761e-08	28.4444
leucine	rs2471650	T	C	-0.0048	0.5252	0.0009	1.16e-07	28.4444
leucine	rs248065	A	G	-0.0048	0.5081	0.0009	1.127e-07	28.4444
leucine	rs2513896	A	G	0.0042	0.3526	0.001	9.648e-06	17.64
leucine	rs2624695	T	C	-0.004	0.5102	0.0009	8.941e-06	19.7531
leucine	rs2713737	A	G	-0.006	0.44	0.001	1.973e-09	36
leucine	rs2722276	A	G	0.0048	0.523	0.0009	8.702e-08	28.4444
leucine	rs2834578	T	C	0.0045	0.3986	0.0009	7.24e-07	25
leucine	rs2898645	T	C	-0.005	0.545	0.001	5.733e-07	25
leucine	rs2933284	T	C	0.0042	0.3898	0.0009	2.86e-06	21.7778
leucine	rs295520	A	T	0.0041	0.5846	0.0009	5.033e-06	20.7531
leucine	rs3102519	A	G	0.0048	0.375	0.0009	7.83e-08	28.4444
leucine	rs37959	T	C	0.0044	0.3912	0.0009	1.708e-06	23.9012
leucine	rs3802644	A	T	-0.0042	0.4006	0.0009	2.941e-06	21.7778
leucine	rs3802681	T	C	0.0045	0.6144	0.0009	5.437e-07	25
leucine	rs390836	A	T	0.0045	0.415	0.0009	8.059e-07	25
leucine	rs3924223	A	G	-0.0041	0.549	0.0009	6.182e-06	20.7531
leucine	rs4016189	C	G	0.0045	0.4191	0.0009	4.741e-07	25
leucine	rs4074961	T	C	-0.0044	0.4317	0.001	4.228e-06	19.36
leucine	rs4077470	T	C	-0.0045	0.5403	0.0009	4.646e-07	25
leucine	rs4140704	C	G	0.0047	0.4857	0.0009	1.626e-07	27.2716
leucine	rs4148593	A	G	0.005	0.624	0.001	5.733e-07	25
leucine	rs417144	T	C	0.0046	0.3507	0.0009	2.565e-07	26.1235
leucine	rs4499783	T	C	-0.004	0.5958	0.0009	7.582e-06	19.7531
leucine	rs4531478	A	G	0.0041	0.4713	0.0009	4.451e-06	20.7531
leucine	rs4726308	T	G	-0.0042	0.3944	0.0009	3.346e-06	21.7778
leucine	rs4741887	A	G	-0.0047	0.4584	0.0009	1.68e-07	27.2716
leucine	rs4756646	A	T	-0.0043	0.4588	0.0009	1.528e-06	22.8272
leucine	rs4758270	A	G	-0.0048	0.6483	0.0009	2.013e-07	28.4444
leucine	rs4767788	A	G	0.0047	0.4189	0.0009	5.738e-07	27.2716
leucine	rs477992	A	G	-0.0047	0.3228	0.0009	1.999e-07	27.2716
leucine	rs4795552	A	G	-0.0047	0.3894	0.0009	1.545e-07	27.2716
leucine	rs4805013	A	T	0.004	0.5144	0.0009	9.504e-06	19.7531
leucine	rs481781	T	C	0.0044	0.5409	0.0009	9.144e-07	23.9012
leucine	rs4851946	A	G	0.0042	0.5706	0.0009	2.195e-06	21.7778
leucine	rs4875397	A	G	-0.0042	0.5599	0.0009	3.037e-06	21.7778
leucine	rs4889294	T	C	-0.0041	0.5449	0.0009	3.646e-06	20.7531
leucine	rs4921412	C	G	-0.0042	0.3864	0.0009	2.781e-06	21.7778
leucine	rs4935115	A	G	0.0045	0.529	0.0009	5.754e-07	25
leucine	rs498475	A	G	-0.004	0.6277	0.0009	6.656e-06	19.7531
leucine	rs6003916	T	C	0.0087	0.8966	0.0018	1.057e-06	23.3611
leucine	rs606798	T	G	0.004	0.3722	0.0009	9.901e-06	19.7531
leucine	rs6103894	T	G	-0.0043	0.5939	0.0009	2.705e-06	22.8272
leucine	rs618001	T	C	0.0041	0.5857	0.0009	4.176e-06	20.7531
leucine	rs631750	T	C	0.0041	0.3544	0.0009	7.506e-06	20.7531
leucine	rs637828	A	C	0.0041	0.5424	0.0009	5.812e-06	20.7531
leucine	rs6470194	A	G	0.005	0.406	0.001	5.733e-07	25
leucine	rs6475359	A	G	-0.0046	0.4127	0.0009	3.573e-07	26.1235
leucine	rs6518309	A	C	0.0043	0.6195	0.0009	1.78e-06	22.8272
leucine	rs6543342	T	C	0.004	0.3778	0.0009	8.561e-06	19.7531
leucine	rs6562776	A	G	-0.0043	0.6116	0.0009	1.645e-06	22.8272
leucine	rs6588636	T	C	-0.004	0.611	0.0009	9.935e-06	19.7531
leucine	rs6735596	A	C	-0.0052	0.6267	0.0009	1.153e-08	33.3827
leucine	rs6737109	T	C	0.0051	0.5761	0.0009	1.454e-08	32.1111
leucine	rs6820011	T	G	-0.0051	0.5152	0.0009	1.182e-08	32.1111
leucine	rs6820313	T	G	0.0049	0.5169	0.0009	4.651e-08	29.642
leucine	rs6982408	T	G	-0.0042	0.4435	0.0009	2.322e-06	21.7778
leucine	rs699856	T	C	0.004	0.3661	0.0009	7.449e-06	19.7531
leucine	rs7073430	A	C	0.004	0.4008	0.0009	9.946e-06	19.7531
leucine	rs7082507	T	G	0.0041	0.5142	0.0009	5.116e-06	20.7531
leucine	rs7137008	A	G	0.0046	0.4468	0.0009	2.601e-07	26.1235
leucine	rs720293	A	G	0.0043	0.4312	0.0009	2.528e-06	22.8272
leucine	rs720625	A	G	-0.0046	0.6267	0.0009	4.655e-07	26.1235
leucine	rs720816	A	G	0.004	0.5425	0.0009	7.764e-06	19.7531
leucine	rs7301176	T	C	0.0043	0.4603	0.0009	1.861e-06	22.8272
leucine	rs7329192	T	C	-0.0042	0.5277	0.0009	3.165e-06	21.7778
leucine	rs7366464	T	C	-0.0075	0.1258	0.0017	7.783e-06	19.4637
leucine	rs7584322	A	C	-0.0048	0.4742	0.0009	7.033e-08	28.4444
leucine	rs7584842	T	C	-0.0051	0.5379	0.0009	1.892e-08	32.1111
leucine	rs759456	T	G	0.0042	0.6263	0.0009	3.733e-06	21.7778
leucine	rs7622687	A	G	-0.0041	0.4032	0.0009	5.212e-06	20.7531
leucine	rs7625991	A	C	-0.0042	0.345	0.0009	5.897e-06	21.7778
leucine	rs7647029	A	G	0.0053	0.6479	0.0009	1.021e-08	34.679
leucine	rs7685009	A	G	-0.0045	0.6582	0.0009	6.437e-07	25
leucine	rs7689825	T	C	0.0046	0.643	0.0009	3.97e-07	26.1235
leucine	rs769630	T	C	0.0041	0.6016	0.0009	5.064e-06	20.7531
leucine	rs7738860	T	C	-0.0044	0.4518	0.0009	1.312e-06	23.9012
leucine	rs7795093	A	G	-0.0044	0.3813	0.0009	1.474e-06	23.9012
leucine	rs7825809	T	C	-0.0047	0.4319	0.0009	1.549e-07	27.2716
leucine	rs7911876	T	C	0.0043	0.4276	0.0009	2.757e-06	22.8272
leucine	rs7915	A	C	-0.0049	0.6374	0.0009	5.82e-08	29.642
leucine	rs7923885	A	G	-0.0044	0.5257	0.0009	8.078e-07	23.9012
leucine	rs8003702	T	G	0.0042	0.536	0.0009	2.446e-06	21.7778
leucine	rs825885	A	G	-0.0097	0.1469	0.002	1.558e-06	23.5225
leucine	rs867560	C	G	-0.0041	0.5603	0.0009	3.857e-06	20.7531
leucine	rs891878	T	G	-0.0041	0.4844	0.0009	6.034e-06	20.7531
leucine	rs899273	T	C	0.0042	0.5202	0.0009	3.334e-06	21.7778
leucine	rs900532	T	C	-0.0044	0.4524	0.0009	8.99e-07	23.9012
leucine	rs923818	A	G	0.0041	0.5072	0.0009	6.232e-06	20.7531
leucine	rs9292230	T	C	0.0041	0.6218	0.0009	4.63e-06	20.7531
leucine	rs9394683	T	C	-0.004	0.5195	0.0009	9.054e-06	19.7531
leucine	rs9403527	T	C	0.0045	0.3456	0.0009	9.914e-07	25
leucine	rs951134	A	T	0.0047	0.5573	0.0009	1.932e-07	27.2716
leucine	rs9541214	T	C	-0.005	0.6529	0.0009	3.4e-08	30.8642
leucine	rs9559495	C	G	0.0045	0.4844	0.0009	4.065e-07	25
leucine	rs9636889	A	G	0.0043	0.4879	0.001	7.746e-06	18.49
leucine	rs978346	C	G	-0.0049	0.428	0.0009	5.726e-08	29.642
leucine	rs9808116	A	T	-0.0041	0.5528	0.0009	4.933e-06	20.7531
leucine	rs982790	T	C	-0.0044	0.4106	0.0009	3.74e-06	23.9012
leucine	rs9837954	T	C	-0.0043	0.6418	0.0009	2.636e-06	22.8272
leucine	rs9889080	A	G	0.0074	0.1641	0.0016	4.211e-06	21.3906
leucine	rs989960	T	C	0.0041	0.4175	0.0009	4.662e-06	20.7531
leucine	rs9903421	T	C	-0.0041	0.5633	0.0009	7.394e-06	20.7531
cholesterol	rs10011091	T	C	0.0086	0.8159	0.0018	2.151e-06	22.8272
cholesterol	rs1005596	A	G	0.0115	0.1014	0.0025	4.195e-06	21.16
cholesterol	rs10207315	T	G	0.0078	0.2432	0.0017	4.789e-06	21.0519
cholesterol	rs10493549	A	G	-0.009	0.7989	0.0017	2.274e-07	28.0277
cholesterol	rs1077834	T	C	-0.0113	0.7912	0.0023	6.867e-07	24.138
cholesterol	rs11022174	A	G	0.0101	0.295	0.0023	7.361e-06	19.2836
cholesterol	rs11106131	T	G	-0.0089	0.2379	0.0019	1.807e-06	21.9418
cholesterol	rs11111293	T	C	-0.008	0.7914	0.0018	6.118e-06	19.7531
cholesterol	rs1124515	A	G	-0.0078	0.2539	0.0017	6.006e-06	21.0519
cholesterol	rs11610936	T	C	-0.0121	0.0989	0.0025	1.343e-06	23.4256
cholesterol	rs11813145	A	G	0.0076	0.3414	0.0017	5.867e-06	19.9862
cholesterol	rs12648765	A	G	0.0564	0.9861	0.0122	3.568e-06	21.3717
cholesterol	rs12881791	T	G	-0.0083	0.7603	0.0018	5.911e-06	21.2623
cholesterol	rs12896813	T	C	-0.0082	0.1853	0.0018	3.524e-06	20.7531
cholesterol	rs1411983	A	T	-0.0073	0.594	0.0017	9.208e-06	18.4394
cholesterol	rs1433904	T	C	0.0442	0.0228	0.0097	5.056e-06	20.7635
cholesterol	rs1479402	T	C	0.0306	0.0137	0.0068	6.854e-06	20.25
cholesterol	rs17182784	T	C	-0.0082	0.253	0.0017	2.1e-06	23.2664
cholesterol	rs17683567	T	C	0.0078	0.2146	0.0017	7.567e-06	21.0519
cholesterol	rs17728920	A	C	0.0081	0.1768	0.0018	5.299e-06	20.25
cholesterol	rs17765253	A	G	0.0096	0.1845	0.0018	8.265e-08	28.4444
cholesterol	rs2026590	T	G	0.008	0.2176	0.0017	3.764e-06	22.1453
cholesterol	rs2130712	A	C	0.0165	0.92	0.0032	2.429e-07	26.5869
cholesterol	rs2259571	T	G	-0.0078	0.6893	0.0017	2.864e-06	21.0519
cholesterol	rs2407893	A	G	0.0079	0.427	0.0016	1.285e-06	24.3789
cholesterol	rs2869804	A	G	0.0078	0.2489	0.0017	6.503e-06	21.0519
cholesterol	rs2870664	T	C	0.0147	0.4767	0.0031	1.602e-06	22.486
cholesterol	rs3747924	T	C	0.0083	0.1781	0.0018	4.243e-06	21.2623
cholesterol	rs3802195	T	G	0.0086	0.1886	0.0018	1.132e-06	22.8272
cholesterol	rs3897960	A	T	-0.0084	0.2083	0.0017	1.287e-06	24.4152
cholesterol	rs4401492	T	G	0.0082	0.1795	0.0018	4.515e-06	20.7531
cholesterol	rs445925	A	G	-0.025	0.079	0.004	4.105e-10	39.0625
cholesterol	rs4602115	T	G	0.0146	0.7133	0.0033	7.651e-06	19.5739
cholesterol	rs4941743	T	C	0.0087	0.2179	0.0017	3.282e-07	26.1903
cholesterol	rs602633	T	G	-0.0102	0.2163	0.0017	5.024e-09	36
cholesterol	rs6438950	C	G	0.0131	0.9036	0.0025	1.54e-07	27.4576
cholesterol	rs6511720	T	G	-0.0136	0.1197	0.0027	3.688e-07	25.3717
cholesterol	rs6573766	T	G	-0.0085	0.8061	0.0018	1.549e-06	22.2994
cholesterol	rs6603141	A	G	-0.0081	0.258	0.0017	2.608e-06	22.7024
cholesterol	rs6970076	T	C	-0.0079	0.7679	0.0017	4.366e-06	21.5952
cholesterol	rs810551	C	G	0.008	0.7904	0.0017	4.659e-06	22.1453
cholesterol	rs871748	T	C	-0.0082	0.182	0.0018	8.562e-06	20.7531
cholesterol	rs886282	T	C	0.0081	0.1989	0.0018	3.711e-06	20.25
cholesterol	rs927961	T	G	-0.0079	0.7597	0.0017	5.057e-06	21.5952
phenylalanine	rs10050054	T	C	-0.0325	0.9828	0.0069	2.583e-06	22.1855
phenylalanine	rs1498694	A	G	0.0075	0.4035	0.0011	7.336e-11	46.4876
phenylalanine	rs1565225	A	G	0.007	0.245	0.0015	2.342e-06	21.7778
phenylalanine	rs2905873	A	C	0.0055	0.6858	0.0012	2.966e-06	21.0069
phenylalanine	rs6831907	T	C	0.0206	0.0395	0.0046	7.053e-06	20.0548
creatinine	rs10202838	C	G	0.0137	0.5288	0.0029	3.321e-06	22.3175
creatinine	rs10426415	A	G	-0.0086	0.878	0.0018	3.109e-06	22.8272
creatinine	rs10519445	A	G	-0.0045	0.5338	0.0009	1.846e-06	25
creatinine	rs11054328	T	C	0.0088	0.1072	0.0018	1.456e-06	23.9012
creatinine	rs1116866	T	C	0.0094	0.1035	0.0018	2.866e-07	27.2716
creatinine	rs11638382	T	C	-0.0171	0.1875	0.0038	5.062e-06	20.25
creatinine	rs11694230	T	C	-0.0075	0.3363	0.0017	9.003e-06	19.4637
creatinine	rs12175103	A	C	0.0048	0.4153	0.0009	4.863e-07	28.4444
creatinine	rs12324230	T	C	0.0042	0.5209	0.0009	8.677e-06	21.7778
creatinine	rs12801550	T	C	0.0088	0.8705	0.0018	9.639e-07	23.9012
creatinine	rs13031396	T	G	-0.0076	0.2473	0.0017	9.166e-06	19.9862
creatinine	rs1374355	A	T	0.0083	0.1077	0.0019	8.594e-06	19.0831
creatinine	rs1498350	A	C	0.0045	0.4954	0.001	1.879e-06	20.25
creatinine	rs17533525	T	C	0.0082	0.1534	0.0018	5.037e-06	20.7531
creatinine	rs1955135	A	C	0.008	0.8659	0.0018	9.994e-06	19.7531
creatinine	rs1990178	T	C	-0.0164	0.1943	0.0036	6.272e-06	20.7531
creatinine	rs2042499	A	C	0.0052	0.4837	0.0009	4.883e-08	33.3827
creatinine	rs2048277	A	G	0.0083	0.8956	0.0019	8.751e-06	19.0831
creatinine	rs2289804	A	G	-0.0143	0.9343	0.0027	1.246e-07	28.0508
creatinine	rs2521310	T	C	0.009	0.874	0.002	6.795e-06	20.25
creatinine	rs394282	A	T	-0.0163	0.1112	0.0033	1.016e-06	24.3976
creatinine	rs4460629	T	C	-0.0045	0.5224	0.001	2.205e-06	20.25
creatinine	rs6502247	A	G	-0.009	0.119	0.002	6.795e-06	20.25
creatinine	rs6663614	A	C	-0.0104	0.2085	0.0022	3.057e-06	22.3471
creatinine	rs9312777	T	C	0.0043	0.4788	0.0009	4.677e-06	22.8272
creatinine	rs9456538	A	G	-0.0082	0.1493	0.0018	4.198e-06	20.7531
lactate	rs10788232	T	C	-0.0111	0.6825	0.0024	2.464e-06	21.3906
lactate	rs1193345	A	G	-0.0216	0.9357	0.0045	1.434e-06	23.04
lactate	rs1330523	A	G	-0.0117	0.2326	0.0024	1.561e-06	23.7656
lactate	rs13403441	A	T	-0.0235	0.8588	0.0048	1.019e-06	23.9692
lactate	rs16937124	A	C	-0.021	0.9471	0.0046	5.622e-06	20.8412
lactate	rs1876100	A	T	-0.0106	0.2626	0.0024	9.204e-06	19.5069
lactate	rs2000812	T	C	0.0111	0.8223	0.0025	9.7e-06	19.7136
lactate	rs2242578	C	G	-0.0111	0.6704	0.0024	5.078e-06	21.3906
lactate	rs3785024	A	G	-0.0223	0.9469	0.0049	5.562e-06	20.7118
lactate	rs4635489	A	G	0.0364	0.0177	0.008	5.663e-06	20.7025
lactate	rs4718532	T	C	-0.016	0.5052	0.0035	6.605e-06	20.898
lactate	rs723526	A	G	-0.011	0.1994	0.0024	6.624e-06	21.0069
lactate	rs780093	T	C	0.0117	0.4	0.0023	1.887e-07	25.8771
3-hydroxybutyrate (BHBA)	rs11224003	A	G	0.0419	0.177	0.0093	7.072e-06	20.2984
3-hydroxybutyrate (BHBA)	rs11719883	C	G	-0.0524	0.8445	0.0103	3.864e-07	25.8814
3-hydroxybutyrate (BHBA)	rs13288937	A	C	0.2488	0.0205	0.0526	2.287e-06	22.3733
3-hydroxybutyrate (BHBA)	rs2295758	T	C	-0.1137	0.9754	0.0255	8.568e-06	19.8811
3-hydroxybutyrate (BHBA)	rs2711506	A	G	-0.0326	0.5343	0.0072	6.349e-06	20.5008
3-hydroxybutyrate (BHBA)	rs4297577	T	C	0.0977	0.0384	0.0209	2.938e-06	21.8523
3-hydroxybutyrate (BHBA)	rs4838537	T	C	0.3226	0.0133	0.0699	3.964e-06	21.2997
3-hydroxybutyrate (BHBA)	rs6493912	T	C	-0.0368	0.7431	0.0081	5.359e-06	20.6408
3-hydroxybutyrate (BHBA)	rs7314742	T	G	-0.0358	0.2662	0.008	8.508e-06	20.0256
3-hydroxybutyrate (BHBA)	rs8000457	T	C	-0.2093	0.9661	0.0433	1.351e-06	23.3648
arabinose	rs12091176	A	G	0.127	0.0264	0.0271	2.814e-06	21.9618
arabinose	rs12426131	A	G	0.0246	0.1446	0.0051	1.681e-06	23.2664
arabinose	rs13141546	A	T	-0.0766	0.0303	0.0171	7.312e-06	20.0662
arabinose	rs2313872	T	G	-0.1966	0.9837	0.0425	3.826e-06	21.3988
arabinose	rs33976862	C	G	0.0602	0.0674	0.0135	7.764e-06	19.885
arabinose	rs526744	T	C	-0.021	0.243	0.0042	7.141e-07	25
arabinose	rs7790791	T	C	0.0594	0.0873	0.013	4.672e-06	20.8779
mannose	rs10736	T	C	-0.0118	0.2011	0.0026	4.731e-06	20.5976
mannose	rs10982244	A	G	-0.0177	0.6098	0.004	8.931e-06	19.5806
mannose	rs11676911	A	G	-0.0429	0.0216	0.0084	3.659e-07	26.0829
mannose	rs1181723	A	G	0.0116	0.2086	0.0026	5.629e-06	19.9053
mannose	rs12218544	C	G	-0.019	0.0836	0.0039	1.28e-06	23.7344
mannose	rs12414366	C	G	0.0214	0.7696	0.0047	4.889e-06	20.7316
mannose	rs1260326	T	C	-0.0439	0.4088	0.0024	1.296e-77	334.585
mannose	rs13116473	A	G	-0.0448	0.9853	0.0096	2.932e-06	21.7778
mannose	rs16932803	T	G	-0.0121	0.1673	0.0026	5.005e-06	21.6583
mannose	rs17061914	A	G	-0.0146	0.8581	0.0033	8.766e-06	19.5739
mannose	rs1841535	T	G	0.0252	0.1482	0.0056	6.998e-06	20.25
mannose	rs2270451	A	G	0.0152	0.8941	0.0034	7.525e-06	19.9862
mannose	rs2272172	T	C	-0.0648	0.0226	0.0145	7.508e-06	19.9717
mannose	rs2723713	T	C	-0.0356	0.0254	0.008	9.19e-06	19.8025
mannose	rs435315	A	T	-0.0121	0.2033	0.0026	2.18e-06	21.6583
mannose	rs7007251	A	G	-0.015	0.1057	0.0034	8.76e-06	19.4637
mannose	rs7747345	A	T	0.0122	0.8153	0.0026	2.524e-06	22.0178
mannose	rs991670	T	C	-0.0111	0.6624	0.0025	7.476e-06	19.7136
pyruvate	rs10237319	T	C	0.0226	0.1467	0.0051	9.785e-06	19.6371
pyruvate	rs11038739	A	T	-0.0203	0.7937	0.0043	3.009e-06	22.2872
pyruvate	rs11216267	T	C	0.0168	0.6435	0.0035	1.56e-06	23.04
pyruvate	rs11259923	A	G	0.042	0.8139	0.0091	3.916e-06	21.3018
pyruvate	rs1133034	T	C	0.032	0.0757	0.0069	3.906e-06	21.5081
pyruvate	rs12515830	T	G	0.0244	0.8744	0.0054	5.788e-06	20.417
pyruvate	rs13195863	A	C	0.022	0.2043	0.0044	4.127e-07	25
pyruvate	rs2833657	A	G	0.0239	0.8254	0.0051	3.023e-06	21.9612
pyruvate	rs2964063	T	C	-0.0735	0.9853	0.0155	2.249e-06	22.486
pyruvate	rs3925033	T	G	-0.0164	0.4591	0.0035	2.593e-06	21.9559
pyruvate	rs4648464	A	G	-0.0161	0.5522	0.0036	9.373e-06	20.0008
pyruvate	rs6895278	T	C	0.0168	0.3354	0.0037	4.133e-06	20.6165
pyruvate	rs7941871	T	G	-0.024	0.8353	0.005	1.562e-06	23.04
pyruvate	rs924483	A	G	-0.0289	0.0916	0.0062	3.254e-06	21.7276
uridine	rs1007797	T	C	-0.0092	0.879	0.0018	6.491e-07	26.1235
uridine	rs11033504	A	G	0.0143	0.9307	0.0027	9.462e-08	28.0508
uridine	rs11607704	T	C	0.0093	0.8783	0.0019	6.939e-07	23.9584
uridine	rs11705028	A	G	-0.0206	0.0859	0.0046	8.848e-06	20.0548
uridine	rs12524738	A	G	0.0156	0.069	0.0035	6.931e-06	19.8661
uridine	rs12544733	C	G	-0.0084	0.8378	0.0018	2.741e-06	21.7778
uridine	rs12580704	T	C	0.0085	0.1328	0.0018	4.553e-06	22.2994
uridine	rs131794	A	C	0.0146	0.2074	0.0018	4.367e-16	65.7901
uridine	rs1482928	T	G	0.0081	0.7912	0.0018	4.415e-06	20.25
uridine	rs163425	A	G	0.0086	0.8734	0.0018	2.617e-06	22.8272
uridine	rs2686796	T	C	0.0094	0.4524	0.0017	1.889e-08	30.5744
uridine	rs2982907	T	G	-0.0088	0.1465	0.0018	1.281e-06	23.9012
uridine	rs4286846	C	G	0.0083	0.7232	0.0017	1.263e-06	23.8374
uridine	rs532545	T	C	-0.0095	0.3065	0.0017	3.41e-08	31.2284
uridine	rs6988242	T	G	0.0094	0.769	0.0018	1.308e-07	27.2716
uridine	rs7593385	A	C	0.0359	0.9685	0.008	6.873e-06	20.1377
uridine	rs787496	A	G	0.0081	0.1702	0.0018	5.979e-06	20.25
uridine	rs7948201	T	C	-0.023	0.9623	0.0046	6.769e-07	25
uridine	rs9601054	T	C	0.0083	0.162	0.0018	4.237e-06	21.2623
uridine	rs977712	A	C	-0.0085	0.8633	0.0019	6.319e-06	20.0139
linoleate (18:2n6)	rs11719883	C	G	-0.0174	0.8444	0.0034	3.567e-07	26.1903
linoleate (18:2n6)	rs12238083	T	C	0.0152	0.1389	0.0033	3.008e-06	21.2158
linoleate (18:2n6)	rs12336893	T	G	0.0289	0.9588	0.0062	2.677e-06	21.7276
linoleate (18:2n6)	rs13225022	A	G	-0.0123	0.6784	0.0026	1.402e-06	22.3802
linoleate (18:2n6)	rs13280152	T	G	0.0162	0.1202	0.0033	1.224e-06	24.0992
linoleate (18:2n6)	rs1477025	T	C	0.0109	0.6545	0.0024	7.625e-06	20.6267
linoleate (18:2n6)	rs1502520	T	G	0.0119	0.7334	0.0025	1.634e-06	22.6576
linoleate (18:2n6)	rs16911296	A	G	-0.0209	0.0771	0.0045	4.18e-06	21.5709
linoleate (18:2n6)	rs17087487	A	G	-0.0231	0.053	0.0052	7.997e-06	19.7341
linoleate (18:2n6)	rs1956129	T	C	-0.0127	0.7589	0.0025	3.657e-07	25.8064
linoleate (18:2n6)	rs2158555	C	G	-0.0337	0.0331	0.0075	7.905e-06	20.19
linoleate (18:2n6)	rs2242415	A	C	0.0109	0.6233	0.0024	8.242e-06	20.6267
linoleate (18:2n6)	rs4654501	A	G	0.0111	0.7671	0.0025	9.227e-06	19.7136
linoleate (18:2n6)	rs6075489	A	G	0.0113	0.7177	0.0025	9.513e-06	20.4304
linoleate (18:2n6)	rs7014120	A	G	0.0148	0.1341	0.0033	5.666e-06	20.1139
linoleate (18:2n6)	rs7115681	T	C	-0.0131	0.4668	0.0024	8.293e-08	29.7934
linoleate (18:2n6)	rs7898173	A	G	-0.0143	0.1419	0.0032	6.806e-06	19.9697
allantoin	rs10492266	T	C	-0.0167	0.4255	0.0038	8.776e-06	19.3137
allantoin	rs10771223	A	G	0.0237	0.78	0.0046	2.871e-07	26.5449
allantoin	rs11147404	T	G	0.0282	0.8872	0.0063	8.687e-06	20.0363
allantoin	rs12132798	C	G	0.0615	0.9749	0.013	2.086e-06	22.3802
allantoin	rs12189555	A	T	0.021	0.7684	0.0046	5.058e-06	20.8412
allantoin	rs12718598	T	C	0.018	0.5178	0.0037	1.491e-06	23.6669
allantoin	rs1320934	A	T	0.1215	0.9599	0.0253	1.513e-06	23.0628
allantoin	rs1431793	A	C	-0.0216	0.7526	0.0046	2.901e-06	22.0491
allantoin	rs1447307	T	G	-0.0211	0.227	0.0046	5.694e-06	21.0402
allantoin	rs1499094	T	G	0.0208	0.7686	0.0046	7.676e-06	20.4461
allantoin	rs167277	A	C	-0.0207	0.781	0.0046	7.922e-06	20.25
allantoin	rs1799412	C	G	-0.0262	0.8394	0.0055	2.28e-06	22.6922
allantoin	rs2293319	T	C	-0.0219	0.7852	0.0047	3.591e-06	21.7116
allantoin	rs2549842	T	C	-0.0206	0.786	0.0046	8.675e-06	20.0548
allantoin	rs4579742	A	T	0.029	0.1251	0.0064	5.16e-06	20.5322
allantoin	rs8108144	T	G	-0.0232	0.788	0.0047	6.444e-07	24.3658
allantoin	rs8184921	T	C	0.0165	0.5087	0.0037	9.801e-06	19.8868
allantoin	rs972709	A	C	0.0483	0.6548	0.0107	6.73e-06	20.3764
allantoin	rs9834988	T	C	0.0185	0.5297	0.0038	7.983e-07	23.7015
arachidonate (20:4n6)	rs1010069	A	G	0.0081	0.4623	0.0018	8.583e-06	20.25
arachidonate (20:4n6)	rs10241964	A	G	0.0182	0.0952	0.0035	2.247e-07	27.04
arachidonate (20:4n6)	rs10514491	T	C	0.012	0.6782	0.0026	2.859e-06	21.3018
arachidonate (20:4n6)	rs11837423	A	G	0.0385	0.088	0.008	1.519e-06	23.1602
arachidonate (20:4n6)	rs12352829	A	G	-0.0134	0.1506	0.0027	5.843e-07	24.631
arachidonate (20:4n6)	rs12532113	T	C	-0.028	0.961	0.006	3.061e-06	21.7778
arachidonate (20:4n6)	rs1430209	T	C	-0.0086	0.5313	0.0018	1.865e-06	22.8272
arachidonate (20:4n6)	rs17099239	A	G	-0.012	0.8327	0.0027	6.74e-06	19.7531
arachidonate (20:4n6)	rs174548	C	G	0.0488	0.7005	0.0025	1.429e-84	381.03
arachidonate (20:4n6)	rs180022	T	C	0.0117	0.8328	0.0026	9.431e-06	20.25
arachidonate (20:4n6)	rs2275351	T	C	0.012	0.1657	0.0027	7.062e-06	19.7531
arachidonate (20:4n6)	rs2391260	A	T	0.0094	0.5386	0.0018	1.696e-07	27.2716
arachidonate (20:4n6)	rs3133833	A	T	-0.0083	0.4692	0.0018	4.268e-06	21.2623
arachidonate (20:4n6)	rs3798211	A	C	-0.0083	0.4247	0.0018	4.584e-06	21.2623
arachidonate (20:4n6)	rs4739402	T	C	-0.0085	0.5172	0.0019	5.614e-06	20.0139
arachidonate (20:4n6)	rs4982495	T	C	-0.0084	0.4275	0.0018	3.272e-06	21.7778
arachidonate (20:4n6)	rs532098	A	G	0.009	0.461	0.002	6.795e-06	20.25
arachidonate (20:4n6)	rs6535974	A	G	-0.0122	0.8465	0.0027	5.801e-06	20.417
arachidonate (20:4n6)	rs6568389	T	C	0.0157	0.8061	0.0033	2.164e-06	22.6345
arachidonate (20:4n6)	rs712916	T	C	-0.0456	0.9875	0.0102	8.193e-06	19.9862
arachidonate (20:4n6)	rs7169869	A	G	-0.0194	0.5404	0.0043	6.586e-06	20.3548
arachidonate (20:4n6)	rs7939710	A	T	-0.0081	0.4737	0.0018	7.039e-06	20.25
arachidonate (20:4n6)	rs8123073	A	G	-0.0372	0.983	0.0082	5.942e-06	20.5806
arachidonate (20:4n6)	rs9679675	A	C	0.0092	0.4732	0.0018	4.167e-07	26.1235
deoxycholate	rs11159894	T	C	0.032	0.3295	0.0067	1.769e-06	22.8113
deoxycholate	rs12405017	T	C	-0.1891	0.9817	0.0426	9.175e-06	19.7044
deoxycholate	rs17131011	A	G	-0.0781	0.0404	0.0174	6.882e-06	20.1467
deoxycholate	rs17175231	A	G	0.0593	0.9348	0.0125	1.986e-06	22.5055
deoxycholate	rs17641342	C	G	0.0725	0.1639	0.0159	5.262e-06	20.7913
deoxycholate	rs2002212	A	G	-0.0691	0.049	0.0155	7.817e-06	19.8743
deoxycholate	rs2140798	T	C	-0.0519	0.0986	0.0117	8.8e-06	19.6772
deoxycholate	rs2391088	A	G	-0.0341	0.6873	0.0073	2.923e-06	21.8204
deoxycholate	rs3752241	C	G	0.0574	0.8684	0.0126	5.523e-06	20.7531
deoxycholate	rs4244808	T	G	0.0305	0.5307	0.0068	8.3e-06	20.1179
deoxycholate	rs4579412	A	C	-0.0414	0.1469	0.0091	4.771e-06	20.6975
deoxycholate	rs696155	A	G	-0.0412	0.1888	0.0088	2.921e-06	21.9194
deoxycholate	rs7262824	T	C	0.0357	0.2062	0.008	8.697e-06	19.9139
deoxycholate	rs7269193	A	G	-0.0528	0.9092	0.0116	5.034e-06	20.7182
deoxycholate	rs7427777	A	C	0.1291	0.0483	0.0286	6.361e-06	20.3761
deoxycholate	rs8192870	T	G	-0.0365	0.3498	0.0067	3.985e-08	29.6781
deoxycholate	rs9851393	A	G	0.0297	0.5199	0.0066	7.383e-06	20.25
margarate (17:0)	rs11118120	A	C	-0.019	0.8501	0.004	1.965e-06	22.5625
margarate (17:0)	rs11940037	T	C	0.019	0.842	0.0041	2.821e-06	21.4753
margarate (17:0)	rs1466228	T	C	-0.0361	0.0348	0.0078	3.206e-06	21.4203
margarate (17:0)	rs17351329	A	G	-0.0185	0.8651	0.0041	5.372e-06	20.3599
margarate (17:0)	rs4470674	A	T	-0.0141	0.7182	0.0031	6.639e-06	20.6878
margarate (17:0)	rs603424	A	G	0.0292	0.1865	0.0038	1.56e-14	59.0471
margarate (17:0)	rs7583745	T	C	-0.0348	0.884	0.0075	3.062e-06	21.5296
inosine	rs10489	A	C	0.1743	0.0243	0.038	4.601e-06	21.0391
inosine	rs11616655	A	G	-0.1069	0.9444	0.0237	6.369e-06	20.345
inosine	rs17077586	A	G	0.1032	0.9187	0.021	9.198e-07	24.1502
inosine	rs17224277	A	G	0.0951	0.0778	0.0199	1.825e-06	22.8378
inosine	rs17741813	T	C	0.538	0.015	0.1192	6.389e-06	20.371
inosine	rs2846723	T	G	-0.0476	0.5442	0.0105	5.755e-06	20.5511
inosine	rs4384764	A	G	-0.0568	0.2371	0.0127	7.902e-06	20.0027
inosine	rs494562	A	G	-0.1182	0.8988	0.0167	1.339e-12	50.0959
inosine	rs7297956	C	G	0.0597	0.7301	0.0134	7.69e-06	19.849
inosine	rs7795118	T	C	0.0905	0.2305	0.0186	1.211e-06	23.674
isoleucine	rs10024717	A	G	0.0085	0.3772	0.0016	7.501e-08	28.2227
isoleucine	rs10063205	T	C	0.008	0.1559	0.0017	4.058e-06	22.1453
isoleucine	rs11128879	T	C	-0.0078	0.1208	0.0018	9.564e-06	18.7778
isoleucine	rs12707434	A	G	-0.0366	0.9639	0.008	4.647e-06	20.9306
isoleucine	rs161503	T	C	0.008	0.1176	0.0018	6.867e-06	19.7531
isoleucine	rs1618996	A	G	0.0091	0.1298	0.0018	3.78e-07	25.5586
isoleucine	rs1895999	A	G	-0.0151	0.1699	0.0032	3.434e-06	22.2666
isoleucine	rs2397972	A	G	0.012	0.054	0.0026	4.045e-06	21.3018
isoleucine	rs2470439	A	G	0.0083	0.11	0.0018	5.687e-06	21.2623
isoleucine	rs3760605	T	C	0.0079	0.8912	0.0018	9.799e-06	19.2623
isoleucine	rs4086666	T	G	0.0083	0.8804	0.0018	2.422e-06	21.2623
isoleucine	rs4347830	A	G	0.01	0.337	0.002	5.733e-07	25
isoleucine	rs4562384	T	C	0.0075	0.7166	0.0017	5.497e-06	19.4637
isoleucine	rs6084839	A	C	-0.0123	0.9446	0.0027	3.994e-06	20.7531
isoleucine	rs6101153	A	G	-0.008	0.8897	0.0018	8.264e-06	19.7531
isoleucine	rs7340968	A	C	0.0333	0.027	0.0075	9.053e-06	19.7136
isoleucine	rs7530270	A	C	-0.0085	0.2	0.0018	1.509e-06	22.2994
threonine	rs10234936	A	G	0.028	0.035	0.0061	4.877e-06	21.0696
threonine	rs1043011	T	G	0.0172	0.1722	0.0034	5.214e-07	25.5917
threonine	rs10433674	T	C	0.0264	0.9584	0.0054	1.242e-06	23.9012
threonine	rs10795360	C	G	0.0114	0.6957	0.0025	3.761e-06	20.7936
threonine	rs10798574	T	G	-0.0142	0.2212	0.003	2.029e-06	22.4044
threonine	rs10993160	A	G	0.0295	0.9587	0.0062	1.676e-06	22.6392
threonine	rs1466785	T	C	-0.0106	0.4409	0.0024	5.934e-06	19.5069
threonine	rs17092955	T	G	-0.0175	0.1024	0.0034	3.388e-07	26.4922
threonine	rs17268257	T	C	-0.0159	0.1349	0.0035	7.314e-06	20.6376
threonine	rs202490	T	C	-0.0111	0.3533	0.0024	4.452e-06	21.3906
threonine	rs3857856	A	G	0.0152	0.8885	0.0033	4.933e-06	21.2158
threonine	rs42041	C	G	-0.0109	0.7449	0.0025	9.332e-06	19.0096
threonine	rs4516857	C	G	0.0205	0.0991	0.0045	4.927e-06	20.7531
threonine	rs4822129	A	G	0.0122	0.194	0.0026	3.757e-06	22.0178
threonine	rs715	T	C	0.0113	0.7125	0.0024	4.187e-06	22.1684
threonine	rs7220150	A	C	0.0147	0.8227	0.0033	6.706e-06	19.843
threonine	rs780093	T	C	-0.0108	0.3998	0.0024	3.982e-06	20.25
threonine	rs892051	T	C	0.011	0.2576	0.0025	7.667e-06	19.36
threonine	rs9403794	A	C	0.0175	0.5963	0.0039	8.093e-06	20.1348
tyrosine	rs10033622	T	C	0.0126	0.6115	0.0026	1.346e-06	23.4852
tyrosine	rs10516469	T	C	-0.0114	0.1	0.0025	5.886e-06	20.7936
tyrosine	rs10873157	T	C	-0.0109	0.0933	0.0024	8.624e-06	20.6267
tyrosine	rs11243929	T	C	-0.0076	0.7731	0.0017	8.328e-06	19.9862
tyrosine	rs12728678	T	C	-0.0096	0.2003	0.0017	2.189e-08	31.8893
tyrosine	rs13237436	A	G	-0.0076	0.193	0.0017	7.257e-06	19.9862
tyrosine	rs1475943	T	C	0.0079	0.2215	0.0017	3.693e-06	21.5952
tyrosine	rs1512342	T	C	0.0072	0.3384	0.0016	7.006e-06	20.25
tyrosine	rs1532775	A	G	0.0081	0.7796	0.0017	1.035e-06	22.7024
tyrosine	rs1536564	T	C	0.0075	0.2644	0.0017	7.048e-06	19.4637
tyrosine	rs172650	A	C	0.0102	0.6543	0.0016	2.818e-10	40.6406
tyrosine	rs17293820	T	G	0.0081	0.8016	0.0017	2.011e-06	22.7024
tyrosine	rs1851740	A	C	-0.008	0.185	0.0017	2.742e-06	22.1453
tyrosine	rs2879560	T	C	-0.0081	0.2226	0.0017	3.476e-06	22.7024
tyrosine	rs2891733	T	C	-0.0109	0.8941	0.0024	8.467e-06	20.6267
tyrosine	rs4347830	A	G	0.009	0.337	0.002	6.795e-06	20.25
tyrosine	rs4808739	T	C	0.0083	0.7578	0.0018	2.421e-06	21.2623
tyrosine	rs6493	A	G	0.0114	0.1195	0.0024	2.346e-06	22.5625
tyrosine	rs703014	A	G	0.0135	0.326	0.0027	7.194e-07	25
tyrosine	rs7151615	T	G	-0.0079	0.273	0.0016	1.469e-06	24.3789
tyrosine	rs7195332	T	C	0.0077	0.2152	0.0017	4.051e-06	20.5156
tyrosine	rs7641634	A	G	-0.0077	0.266	0.0016	2.564e-06	23.1602
tyrosine	rs7834337	A	G	-0.0113	0.0904	0.0025	4.709e-06	20.4304
tyrosine	rs8035304	T	G	0.009	0.81	0.002	6.795e-06	20.25
tyrosine	rs8111703	A	T	-0.0084	0.2142	0.0017	1.467e-06	24.4152
tyrosine	rs906466	A	G	0.0076	0.1846	0.0017	8.838e-06	19.9862
tyrosine	rs9327433	T	G	-0.0076	0.5134	0.0016	2.529e-06	22.5625
tyrosine	rs936632	A	C	-0.0089	0.1787	0.0017	2.694e-07	27.4083
tyrosine	rs9400467	T	C	-0.0121	0.7059	0.0016	6.541e-14	57.1914
tyrosine	rs9497139	A	G	-0.029	0.0155	0.0061	1.974e-06	22.6015
tyrosine	rs9594421	A	T	0.0075	0.2757	0.0016	4.594e-06	21.9727
lysine	rs10095414	A	G	0.0086	0.8619	0.0018	2.285e-06	22.8272
lysine	rs10491431	A	C	0.0082	0.1435	0.0018	3.8e-06	20.7531
lysine	rs10738383	A	G	-0.0131	0.6175	0.0029	7.385e-06	20.4055
lysine	rs10850904	T	C	0.0085	0.127	0.0018	2.738e-06	22.2994
lysine	rs10917910	A	C	-0.0086	0.8597	0.0018	1.652e-06	22.8272
lysine	rs11151130	A	G	0.0085	0.1379	0.0018	1.786e-06	22.2994
lysine	rs11600689	A	T	-0.0103	0.1616	0.0023	9.136e-06	20.0548
lysine	rs11659807	C	G	-0.0082	0.1964	0.0017	2.155e-06	23.2664
lysine	rs1179979	A	G	-0.0128	0.9214	0.0026	9.489e-07	24.2367
lysine	rs12268257	T	C	-0.0082	0.1339	0.0018	5.591e-06	20.7531
lysine	rs13302218	A	G	-0.0118	0.932	0.0026	6.799e-06	20.5976
lysine	rs1402325	A	G	-0.008	0.1437	0.0018	8.23e-06	19.7531
lysine	rs1573544	T	C	0.0087	0.1484	0.0018	9.635e-07	23.3611
lysine	rs1894947	T	C	0.0083	0.1801	0.0017	1.847e-06	23.8374
lysine	rs2863979	A	G	0.0143	0.7241	0.0017	1.443e-17	70.7578
lysine	rs3024536	T	C	-0.0085	0.1443	0.0018	1.69e-06	22.2994
lysine	rs4317453	A	G	-0.0077	0.3363	0.0017	9.116e-06	20.5156
lysine	rs4426541	A	G	-0.0079	0.2229	0.0017	5.395e-06	21.5952
lysine	rs6587731	T	G	-0.0093	0.1626	0.0018	1.963e-07	26.6944
lysine	rs7572149	T	C	0.0088	0.133	0.0018	1.002e-06	23.9012
lysine	rs7583413	T	C	0.0082	0.8245	0.0017	2.62e-06	23.2664
lysine	rs9642758	A	G	0.0086	0.1578	0.0018	1.282e-06	22.8272
methionine	rs10066453	C	G	0.0165	0.0387	0.0035	1.928e-06	22.2245
methionine	rs1015960	A	T	-0.0062	0.4572	0.0014	9.955e-06	19.6122
methionine	rs11232103	A	C	0.0085	0.1151	0.0017	3.697e-07	25
methionine	rs11760350	A	G	-0.0075	0.1238	0.0017	7.77e-06	19.4637
methionine	rs16839317	T	C	-0.0078	0.8726	0.0017	2.753e-06	21.0519
methionine	rs1742639	A	G	0.0077	0.8865	0.0017	7.939e-06	20.5156
methionine	rs17478241	T	C	-0.0076	0.168	0.0016	2.751e-06	22.5625
methionine	rs2066415	T	C	0.0065	0.3567	0.0015	8.628e-06	18.7778
methionine	rs2418886	A	G	0.0223	0.0489	0.0047	1.63e-06	22.512
methionine	rs2780242	T	C	-0.0083	0.1138	0.0018	3.849e-06	21.2623
methionine	rs320485	T	C	0.0094	0.1324	0.0017	4.97e-08	30.5744
methionine	rs3740996	A	G	0.0078	0.1208	0.0017	4.33e-06	21.0519
methionine	rs4693555	T	C	-0.0069	0.2131	0.0016	8.434e-06	18.5977
methionine	rs487946	T	G	-0.0074	0.8292	0.0016	3.096e-06	21.3906
methionine	rs6008767	C	G	-0.0077	0.8182	0.0017	4.115e-06	20.5156
methionine	rs6071991	T	C	-0.0075	0.1495	0.0016	3.811e-06	21.9727
methionine	rs6533609	T	C	-0.0077	0.1429	0.0017	3.776e-06	20.5156
methionine	rs6766715	A	G	-0.009	0.128	0.002	6.795e-06	20.25
methionine	rs6960830	T	C	0.0078	0.8851	0.0017	4.158e-06	21.0519
methionine	rs7570141	A	G	-0.0119	0.104	0.0026	6.212e-06	20.9482
methionine	rs9410970	A	C	-0.0068	0.2201	0.0015	5.493e-06	20.5511
methionine	rs9598459	A	G	0.0079	0.896	0.0017	5.172e-06	21.5952
malate	rs10166484	T	C	-0.0121	0.3157	0.0027	5.291e-06	20.0837
malate	rs10899384	A	G	0.0139	0.3819	0.0026	1.27e-07	28.5814
malate	rs10990303	T	C	-0.0129	0.2309	0.0028	3.938e-06	21.2258
malate	rs12713120	T	C	0.0122	0.7564	0.0027	6.742e-06	20.417
malate	rs1939471	A	G	-0.0123	0.7209	0.0027	4.063e-06	20.7531
malate	rs2026395	A	T	-0.0116	0.6013	0.0026	9.821e-06	19.9053
malate	rs2288867	T	C	-0.0132	0.2334	0.0027	1.018e-06	23.9012
malate	rs26724	A	G	0.014	0.3507	0.0026	1.258e-07	28.9941
malate	rs2869990	T	C	-0.0125	0.7192	0.0027	2.831e-06	21.4335
malate	rs4768795	T	G	0.0195	0.3587	0.0043	6.189e-06	20.5652
malate	rs690191	T	C	-0.0121	0.7821	0.0027	9.234e-06	20.0837
malate	rs7010256	C	G	0.1003	0.0158	0.0224	7.575e-06	20.0496
malate	rs726900	T	G	0.0173	0.8497	0.0036	1.592e-06	23.0934
malate	rs7503429	A	C	-0.016	0.4255	0.0026	1.635e-09	37.8698
malate	rs8073225	T	C	-0.013	0.7657	0.0028	3.938e-06	21.5561
malate	rs912170	A	G	-0.0186	0.8773	0.0036	2.089e-07	26.6944
malate	rs9471841	T	C	-0.0275	0.0526	0.0062	9.844e-06	19.6735
malate	rs9600408	T	C	-0.1036	0.018	0.022	2.58e-06	22.1755
palmitate (16:0)	rs10112003	A	G	0.0158	0.0782	0.0033	1.734e-06	22.9238
palmitate (16:0)	rs10199787	T	C	0.0077	0.6173	0.0017	6.198e-06	20.5156
palmitate (16:0)	rs10242171	A	G	-0.0121	0.1355	0.0026	3.727e-06	21.6583
palmitate (16:0)	rs11118120	A	C	-0.0137	0.8495	0.0029	3.158e-06	22.3175
palmitate (16:0)	rs11133892	A	G	0.0089	0.4427	0.0017	1.559e-07	27.4083
palmitate (16:0)	rs11193635	T	C	0.0087	0.6724	0.0018	7.342e-07	23.3611
palmitate (16:0)	rs11222474	T	G	-0.0082	0.6036	0.0017	1.42e-06	23.2664
palmitate (16:0)	rs11720202	C	G	0.008	0.5509	0.0017	2.75e-06	22.1453
palmitate (16:0)	rs12147529	A	G	0.0078	0.4485	0.0017	5.917e-06	21.0519
palmitate (16:0)	rs12200468	A	G	0.0111	0.8245	0.0025	6.851e-06	19.7136
palmitate (16:0)	rs12353451	A	G	-0.0229	0.0373	0.0049	3.123e-06	21.8413
palmitate (16:0)	rs12931268	T	C	-0.0087	0.6329	0.0017	2.907e-07	26.1903
palmitate (16:0)	rs13355979	A	G	-0.0078	0.5663	0.0017	3.942e-06	21.0519
palmitate (16:0)	rs1348656	T	C	-0.0117	0.798	0.0024	9.069e-07	23.7656
palmitate (16:0)	rs1466228	T	C	-0.0234	0.035	0.0051	4.185e-06	21.0519
palmitate (16:0)	rs1480309	T	C	-0.0077	0.3482	0.0017	5.623e-06	20.5156
palmitate (16:0)	rs2190223	A	G	0.0076	0.5733	0.0017	7.691e-06	19.9862
palmitate (16:0)	rs2931383	T	G	0.0078	0.5816	0.0017	4.678e-06	21.0519
palmitate (16:0)	rs4408	A	G	0.0107	0.1844	0.0024	9.964e-06	19.8767
palmitate (16:0)	rs4420815	A	G	-0.015	0.143	0.003	5.733e-07	25
palmitate (16:0)	rs4470674	A	T	-0.0106	0.7184	0.0022	2.019e-06	23.2149
palmitate (16:0)	rs4957697	A	G	-0.0081	0.4208	0.0017	1.733e-06	22.7024
palmitate (16:0)	rs577266	A	C	-0.009	0.637	0.002	6.795e-06	20.25
palmitate (16:0)	rs603424	A	G	0.0151	0.1836	0.0024	2.455e-10	39.5851
palmitate (16:0)	rs6540294	A	C	-0.008	0.451	0.0017	2.872e-06	22.1453
palmitate (16:0)	rs7565567	A	C	-0.042	0.982	0.009	3.061e-06	21.7778
palmitate (16:0)	rs7661524	C	G	0.009	0.5784	0.0017	1.261e-07	28.0277
palmitate (16:0)	rs802993	A	G	-0.0278	0.0685	0.0063	9.106e-06	19.4719
palmitate (16:0)	rs942888	A	G	-0.0076	0.4776	0.0017	6.292e-06	19.9862
palmitate (16:0)	rs9809122	A	G	-0.008	0.5296	0.0017	2.445e-06	22.1453
nonadecanoate (19:0)	rs10021069	T	C	0.031	0.9664	0.0067	4.065e-06	21.4079
nonadecanoate (19:0)	rs10156335	A	G	-0.0153	0.8473	0.0034	7.174e-06	20.25
nonadecanoate (19:0)	rs11118895	T	C	0.0202	0.4675	0.0045	7.155e-06	20.1501
nonadecanoate (19:0)	rs11674467	T	C	0.0148	0.4181	0.003	7.005e-07	24.3378
nonadecanoate (19:0)	rs11780703	T	C	-0.0127	0.7557	0.0026	9.892e-07	23.8595
nonadecanoate (19:0)	rs11824733	T	C	0.072	0.0212	0.0161	7.644e-06	19.9992
nonadecanoate (19:0)	rs12862123	C	G	-0.0119	0.4723	0.0025	2.618e-06	22.6576
nonadecanoate (19:0)	rs1483739	A	C	0.0117	0.2369	0.0026	9.507e-06	20.25
nonadecanoate (19:0)	rs17066836	C	G	-0.0707	0.0202	0.0157	6.243e-06	20.2787
nonadecanoate (19:0)	rs17511568	T	C	0.0152	0.8423	0.0033	5.26e-06	21.2158
nonadecanoate (19:0)	rs1801838	T	C	-0.0469	0.9655	0.0105	8.513e-06	19.9511
nonadecanoate (19:0)	rs281216	T	G	0.0205	0.9184	0.0043	1.704e-06	22.7285
nonadecanoate (19:0)	rs4472784	T	C	-0.0118	0.3048	0.0026	4.782e-06	20.5976
nonadecanoate (19:0)	rs603424	A	G	0.0182	0.1833	0.0032	2.229e-08	32.3477
nonadecanoate (19:0)	rs6486528	C	G	0.0228	0.9236	0.0049	3.302e-06	21.651
nonadecanoate (19:0)	rs7322343	A	C	-0.0523	0.0391	0.0115	5.206e-06	20.6827
nonadecanoate (19:0)	rs9291034	T	C	-0.0117	0.4068	0.0026	5.416e-06	20.25
stearate (18:0)	rs10021069	T	C	0.0238	0.9663	0.005	1.81e-06	22.6576
stearate (18:0)	rs10152773	T	C	-0.0224	0.0425	0.0049	4.733e-06	20.898
stearate (18:0)	rs10160169	A	G	0.0084	0.6329	0.0018	3.777e-06	21.7778
stearate (18:0)	rs10242171	A	G	-0.012	0.1356	0.0026	4.246e-06	21.3018
stearate (18:0)	rs10498606	A	C	-0.0077	0.4534	0.0017	6.402e-06	20.5156
stearate (18:0)	rs1075227	T	C	0.009	0.552	0.002	6.795e-06	20.25
stearate (18:0)	rs10757839	T	C	0.0079	0.6521	0.0017	4.739e-06	21.5952
stearate (18:0)	rs10853932	T	C	0.008	0.345	0.0018	5.449e-06	19.7531
stearate (18:0)	rs11118120	A	C	-0.0121	0.8531	0.0025	1.176e-06	23.4256
stearate (18:0)	rs11940037	T	C	0.0125	0.8408	0.0025	7.006e-07	25
stearate (18:0)	rs12353451	A	G	-0.0223	0.0373	0.0049	6.061e-06	20.7118
stearate (18:0)	rs1237044	T	C	0.0081	0.5836	0.0018	5.097e-06	20.25
stearate (18:0)	rs13355979	A	G	-0.0076	0.5665	0.0017	6.232e-06	19.9862
stearate (18:0)	rs1348656	T	C	-0.0137	0.798	0.0024	1.169e-08	32.5851
stearate (18:0)	rs1426441	A	G	0.0113	0.1423	0.0025	4.871e-06	20.4304
stearate (18:0)	rs1477025	T	C	0.0087	0.6547	0.0017	4.828e-07	26.1903
stearate (18:0)	rs1662999	T	C	0.0079	0.6325	0.0017	4.209e-06	21.5952
stearate (18:0)	rs1922419	A	G	-0.0182	0.7807	0.0039	3.365e-06	21.7778
stearate (18:0)	rs2100884	T	C	-0.0084	0.4375	0.0017	8.6e-07	24.4152
stearate (18:0)	rs2115366	T	C	-0.0079	0.4418	0.0017	3.927e-06	21.5952
stearate (18:0)	rs216283	A	C	0.008	0.4171	0.0017	2.631e-06	22.1453
stearate (18:0)	rs2280248	A	G	-0.0077	0.4808	0.0017	5.545e-06	20.5156
stearate (18:0)	rs2489020	T	C	-0.0081	0.5262	0.0017	2.3e-06	22.7024
stearate (18:0)	rs281216	T	G	0.0149	0.9187	0.0033	8.264e-06	20.3866
stearate (18:0)	rs2929381	C	G	0.008	0.5722	0.0017	2.954e-06	22.1453
stearate (18:0)	rs3087751	A	C	0.0078	0.423	0.0017	5.234e-06	21.0519
stearate (18:0)	rs3748771	T	G	-0.0671	0.9877	0.0149	6.346e-06	20.2802
stearate (18:0)	rs3863373	A	C	-0.008	0.3335	0.0017	4.205e-06	22.1453
stearate (18:0)	rs4420815	A	G	-0.014	0.143	0.003	3.061e-06	21.7778
stearate (18:0)	rs4507103	A	G	0.0077	0.397	0.0017	6.893e-06	20.5156
stearate (18:0)	rs4710948	A	G	-0.0085	0.3382	0.0017	6.939e-07	25
stearate (18:0)	rs4750059	C	G	-0.0134	0.7956	0.003	6.492e-06	19.9511
stearate (18:0)	rs4961155	C	G	0.0077	0.4226	0.0017	6.074e-06	20.5156
stearate (18:0)	rs603424	A	G	0.0225	0.1835	0.0024	6.064e-21	87.8906
stearate (18:0)	rs6453594	A	G	-0.0108	0.2196	0.0024	7.008e-06	20.25
stearate (18:0)	rs6733405	A	G	-0.0082	0.3867	0.0017	2.415e-06	23.2664
stearate (18:0)	rs6883481	T	C	0.0077	0.4737	0.0017	6.17e-06	20.5156
stearate (18:0)	rs727892	A	G	0.0083	0.5021	0.0017	8.15e-07	23.8374
stearate (18:0)	rs7583745	T	C	-0.0262	0.8839	0.0055	1.487e-06	22.6922
stearate (18:0)	rs7681360	A	G	0.0078	0.5825	0.0017	4.186e-06	21.0519
stearate (18:0)	rs7996008	A	G	0.0079	0.2935	0.0017	5.685e-06	21.5952
stearate (18:0)	rs954820	A	G	0.0083	0.5619	0.0018	2.57e-06	21.2623
stearate (18:0)	rs9568232	T	C	0.0126	0.1152	0.0028	5.056e-06	20.25
stearate (18:0)	rs9809122	A	G	-0.0087	0.5295	0.0017	3.924e-07	26.1903
oleate (18:1n9)	rs10112003	A	G	0.019	0.0783	0.004	2.412e-06	22.5625
oleate (18:1n9)	rs10242171	A	G	-0.0154	0.135	0.0033	4.315e-06	21.7778
oleate (18:1n9)	rs10746614	A	G	-0.0114	0.2333	0.0025	4.049e-06	20.7936
oleate (18:1n9)	rs11118120	A	C	-0.0142	0.8514	0.0031	6.009e-06	20.9823
oleate (18:1n9)	rs11133892	A	G	0.012	0.4423	0.0023	2.648e-07	27.2212
oleate (18:1n9)	rs12451448	A	G	-0.0116	0.2677	0.0025	2.298e-06	21.5296
oleate (18:1n9)	rs13019537	C	G	0.0157	0.841	0.0032	7.521e-07	24.0713
oleate (18:1n9)	rs1348656	T	C	-0.0172	0.7976	0.003	1.058e-08	32.8711
oleate (18:1n9)	rs17495226	A	G	0.0216	0.0566	0.0047	5.667e-06	21.1209
oleate (18:1n9)	rs1922578	A	G	-0.0391	0.9821	0.0088	9.363e-06	19.7419
oleate (18:1n9)	rs2017823	A	G	0.0142	0.841	0.0031	4.849e-06	20.9823
oleate (18:1n9)	rs2929381	C	G	0.0105	0.5777	0.0023	7.087e-06	20.8412
oleate (18:1n9)	rs35350	A	G	0.0376	0.9692	0.0083	5.443e-06	20.522
oleate (18:1n9)	rs4287543	A	G	0.015	0.8771	0.0033	4.542e-06	20.6612
oleate (18:1n9)	rs4353846	T	C	-0.0112	0.5643	0.0023	1.7e-06	23.7127
oleate (18:1n9)	rs4573205	T	G	-0.0146	0.8698	0.0033	8.717e-06	19.5739
oleate (18:1n9)	rs4654501	A	G	0.011	0.7667	0.0025	7.407e-06	19.36
oleate (18:1n9)	rs6453591	A	T	0.0133	0.771	0.0025	8.55e-08	28.3024
oleate (18:1n9)	rs7898173	A	G	-0.0138	0.1431	0.0031	8.957e-06	19.8169
oleate (18:1n9)	rs7951538	C	G	-0.0107	0.7061	0.0024	8.092e-06	19.8767
oleate (18:1n9)	rs9861865	C	G	-0.0107	0.3196	0.0024	8.06e-06	19.8767
pentadecanoate (15:0)	rs10509840	A	G	-0.0119	0.6879	0.0026	4.225e-06	20.9482
pentadecanoate (15:0)	rs11036893	T	C	-0.013	0.3592	0.0025	3.005e-07	27.04
pentadecanoate (15:0)	rs11245200	T	C	0.018	0.1119	0.004	8.941e-06	20.25
pentadecanoate (15:0)	rs11791164	T	G	0.0196	0.0803	0.0043	4.345e-06	20.7766
pentadecanoate (15:0)	rs16830012	T	G	-0.0328	0.9719	0.0073	7.407e-06	20.1884
pentadecanoate (15:0)	rs17056226	T	G	0.0153	0.1416	0.0034	7.065e-06	20.25
pentadecanoate (15:0)	rs17385848	A	G	0.0122	0.6443	0.0025	1.162e-06	23.8144
pentadecanoate (15:0)	rs17773390	A	G	0.0123	0.2915	0.0026	3.254e-06	22.3802
pentadecanoate (15:0)	rs3135459	T	C	0.0118	0.7047	0.0026	4.085e-06	20.5976
pentadecanoate (15:0)	rs3900774	T	G	0.061	0.988	0.013	2.701e-06	22.0178
pentadecanoate (15:0)	rs4960640	T	C	-0.0285	0.9667	0.0064	9.695e-06	19.8303
pentadecanoate (15:0)	rs6471261	T	G	0.0115	0.2806	0.0025	6.164e-06	21.16
pentadecanoate (15:0)	rs6472299	A	G	-0.0149	0.8381	0.0033	7.866e-06	20.3866
pentadecanoate (15:0)	rs6783294	A	G	-0.0213	0.4281	0.0045	2.41e-06	22.4044
pentadecanoate (15:0)	rs6887589	A	G	-0.0142	0.7787	0.0026	4.33e-08	29.8284
pentadecanoate (15:0)	rs7710912	A	G	-0.0189	0.0728	0.0042	8.302e-06	20.25
pentadecanoate (15:0)	rs7791503	T	C	0.0126	0.269	0.0026	9.648e-07	23.4852
pentadecanoate (15:0)	rs8098317	T	G	-0.0119	0.7857	0.0026	6.643e-06	20.9482
pentadecanoate (15:0)	rs961959	A	C	-0.0121	0.1925	0.0027	5.262e-06	20.0837
myristate (14:0)	rs10005295	A	G	-0.0634	0.0267	0.0136	3.398e-06	21.7321
myristate (14:0)	rs10164158	A	G	0.0229	0.0577	0.005	4.179e-06	20.9764
myristate (14:0)	rs10831497	A	G	0.0126	0.2209	0.0028	4.968e-06	20.25
myristate (14:0)	rs11118120	A	C	-0.0175	0.8534	0.0033	1.709e-07	28.1221
myristate (14:0)	rs12250605	T	C	0.0122	0.751	0.0026	2.015e-06	22.0178
myristate (14:0)	rs12426539	T	C	0.0405	0.0306	0.0091	9.311e-06	19.8074
myristate (14:0)	rs13393013	A	G	0.0415	0.0218	0.0085	1.075e-06	23.8374
myristate (14:0)	rs17155949	T	C	0.0698	0.9746	0.0153	4.752e-06	20.8127
myristate (14:0)	rs1936396	A	G	-0.0118	0.2253	0.0026	5.67e-06	20.5976
myristate (14:0)	rs314241	T	C	-0.0114	0.4625	0.0025	5.249e-06	20.7936
myristate (14:0)	rs35350	A	G	0.0397	0.9722	0.0089	8.097e-06	19.8976
myristate (14:0)	rs3759526	T	C	-0.0209	0.0806	0.0043	8.927e-07	23.6241
myristate (14:0)	rs4109037	A	T	0.0162	0.146	0.0033	9.489e-07	24.0992
myristate (14:0)	rs4420815	A	G	-0.019	0.143	0.004	2.034e-06	22.5625
myristate (14:0)	rs453612	T	C	0.0114	0.3549	0.0025	5.854e-06	20.7936
myristate (14:0)	rs4710948	A	G	-0.0115	0.3383	0.0025	4.85e-06	21.16
myristate (14:0)	rs603424	A	G	0.0162	0.1832	0.0032	5.756e-07	25.6289
myristate (14:0)	rs6467872	A	C	0.0114	0.6087	0.0025	5.639e-06	20.7936
myristate (14:0)	rs6665988	A	C	-0.0115	0.7127	0.0026	9.113e-06	19.5636
myristate (14:0)	rs670365	A	G	0.039	0.0903	0.0088	9.48e-06	19.641
myristate (14:0)	rs7016645	T	C	-0.0117	0.253	0.0026	8.442e-06	20.25
myristate (14:0)	rs7796330	T	C	0.0116	0.2727	0.0026	7.927e-06	19.9053
pipecolate	rs11184997	A	T	0.0179	0.2894	0.0039	6.013e-06	21.0657
pipecolate	rs11718405	T	C	0.0216	0.8358	0.0048	8.433e-06	20.25
pipecolate	rs12725284	T	C	0.0315	0.1606	0.0056	1.72e-08	31.6406
pipecolate	rs1476414	C	G	0.0397	0.0535	0.0081	9.299e-07	24.0221
pipecolate	rs3010320	A	T	-0.0205	0.232	0.0042	1.001e-06	23.8237
pipecolate	rs35421463	A	G	0.0277	0.4033	0.006	4.148e-06	21.3136
pipecolate	rs3915237	T	G	-0.0182	0.7005	0.004	5.519e-06	20.7025
pipecolate	rs4443239	T	G	0.031	0.7453	0.0069	7.58e-06	20.1848
pipecolate	rs4669590	A	T	-0.0214	0.5087	0.0048	7.917e-06	19.8767
pipecolate	rs4717457	A	C	0.0233	0.1392	0.0052	6.802e-06	20.0773
pipecolate	rs6497209	A	G	0.019	0.2139	0.0042	4.779e-06	20.4649
pipecolate	rs699474	C	G	0.1282	0.0134	0.0264	1.158e-06	23.5813
pipecolate	rs7561932	T	C	0.0184	0.7721	0.0042	9.551e-06	19.1927
pipecolate	rs7871735	T	G	0.0184	0.2953	0.004	3.395e-06	21.16
pipecolate	rs9295427	A	G	0.0356	0.9408	0.0077	3.808e-06	21.3756
pipecolate	rs9460045	T	C	-0.0529	0.9224	0.0119	8.911e-06	19.7614
ornithine	rs10900040	T	C	-0.0144	0.8351	0.0031	3.401e-06	21.5775
ornithine	rs10945970	T	C	-0.011	0.3103	0.0025	7.379e-06	19.36
ornithine	rs11701867	A	C	-0.0136	0.1761	0.0027	2.753e-07	25.3717
ornithine	rs1192521	A	T	-0.0163	0.7755	0.0031	1.402e-07	27.6472
ornithine	rs12300345	A	T	-0.0151	0.132	0.0034	7.452e-06	19.724
ornithine	rs13424082	A	G	-0.0125	0.1735	0.0026	1.799e-06	23.1139
ornithine	rs2351725	A	T	-0.0119	0.7947	0.0026	5.841e-06	20.9482
ornithine	rs4812400	A	T	0.0178	0.9092	0.0039	4.893e-06	20.831
ornithine	rs6975921	A	G	0.0343	0.9095	0.0071	1.246e-06	23.3384
5-oxoproline	rs1001210	T	C	-0.0106	0.8353	0.0023	3.798e-06	21.2401
5-oxoproline	rs10853533	A	C	0.0103	0.8743	0.0023	6.086e-06	20.0548
5-oxoproline	rs10890517	T	C	-0.0197	0.0433	0.0043	3.448e-06	20.9892
5-oxoproline	rs11582143	C	G	-0.0112	0.1443	0.0023	9.315e-07	23.7127
5-oxoproline	rs12143589	A	G	0.0118	0.1428	0.0023	3.381e-07	26.3214
5-oxoproline	rs12294182	T	C	0.014	0.0987	0.0029	1.071e-06	23.3056
5-oxoproline	rs12550729	T	C	0.0637	0.9233	0.0029	5.97e-110	482.484
5-oxoproline	rs12611788	T	C	-0.007	0.6267	0.0015	5.507e-06	21.7778
5-oxoproline	rs13013224	C	G	0.0113	0.1794	0.0023	7.044e-07	24.138
5-oxoproline	rs13159409	T	G	-0.0148	0.0652	0.0032	2.741e-06	21.3906
5-oxoproline	rs1578743	A	C	0.0075	0.6068	0.0016	1.7e-06	21.9727
5-oxoproline	rs2068157	T	C	0.0137	0.9144	0.0031	8.989e-06	19.5307
5-oxoproline	rs2115151	A	T	0.0103	0.8627	0.0022	3.752e-06	21.9194
5-oxoproline	rs2592916	T	C	-0.0123	0.1013	0.0027	6.554e-06	20.7531
5-oxoproline	rs306676	A	G	0.0112	0.1304	0.0024	2.484e-06	21.7778
5-oxoproline	rs4646693	T	C	-0.009	0.435	0.002	6.795e-06	20.25
5-oxoproline	rs5764925	A	G	-0.016	0.0772	0.0031	1.906e-07	26.6389
5-oxoproline	rs7561255	A	G	-0.0072	0.7086	0.0016	4.719e-06	20.25
5-oxoproline	rs764206	A	G	0.0071	0.6546	0.0015	4.581e-06	22.4044
5-oxoproline	rs7973508	A	G	-0.0073	0.2831	0.0016	5.403e-06	20.8164
5-oxoproline	rs9964014	T	C	-0.0132	0.1115	0.0025	1.796e-07	27.8784
5-oxoproline	rs9987070	C	G	-0.028	0.9808	0.0059	2.432e-06	22.5223
pantothenate	rs10919047	A	C	0.0176	0.1408	0.0035	6.751e-07	25.2865
pantothenate	rs11719633	A	G	-0.0206	0.0945	0.0044	3.012e-06	21.9194
pantothenate	rs12544560	A	G	0.0164	0.148	0.0035	3.318e-06	21.9559
pantothenate	rs13212846	A	C	-0.0241	0.9252	0.0052	2.882e-06	21.4797
pantothenate	rs1350858	A	C	0.0152	0.1783	0.0034	8.213e-06	19.9862
pantothenate	rs1395	A	G	0.0172	0.7034	0.0027	8.138e-11	40.5816
pantothenate	rs17049936	T	C	-0.0187	0.8912	0.0042	9.584e-06	19.8237
pantothenate	rs17082600	T	C	0.0476	0.0193	0.0094	4.082e-07	25.6424
pantothenate	rs17751805	A	G	0.0628	0.9645	0.0135	3.399e-06	21.6397
pantothenate	rs1975271	T	C	0.0116	0.5872	0.0026	8.682e-06	19.9053
pantothenate	rs2173615	T	G	0.0125	0.3153	0.0026	1.693e-06	23.1139
pantothenate	rs248063	A	T	-0.024	0.5019	0.0051	2.43e-06	22.1453
pantothenate	rs2526477	A	G	-0.012	0.609	0.0026	2.988e-06	21.3018
pantothenate	rs2967437	A	G	-0.0126	0.6902	0.0027	1.879e-06	21.7778
pantothenate	rs3949865	C	G	-0.0115	0.6187	0.0026	9.491e-06	19.5636
pantothenate	rs4269521	A	G	0.0168	0.8431	0.0034	1.034e-06	24.4152
pantothenate	rs4746017	A	C	-0.0122	0.713	0.0027	5.098e-06	20.417
pantothenate	rs6034318	A	G	0.1083	0.013	0.0236	4.518e-06	21.0588
pantothenate	rs6078500	T	C	-0.0118	0.5117	0.0026	4.468e-06	20.5976
pantothenate	rs6774965	A	G	-0.0163	0.8582	0.0035	3.16e-06	21.689
pantothenate	rs6848070	A	G	-0.0117	0.3521	0.0027	9.911e-06	18.7778
pantothenate	rs7009776	T	C	-0.0268	0.3342	0.006	7.116e-06	19.9511
pantothenate	rs7166370	C	G	0.0119	0.4297	0.0026	5.229e-06	20.9482
pantothenate	rs7458704	T	G	-0.0544	0.984	0.0109	5.6e-07	24.9083
pantothenate	rs7574257	T	C	0.0118	0.325	0.0026	7.764e-06	20.5976
pantothenate	rs8065435	A	G	-0.0128	0.327	0.0028	5.034e-06	20.898
pantothenate	rs9365106	A	G	-0.0117	0.6824	0.0026	8.055e-06	20.25
4-acetamidobutanoate	rs10004130	A	G	0.009	0.581	0.002	6.795e-06	20.25
4-acetamidobutanoate	rs10122824	T	G	0.0087	0.3503	0.0019	2.787e-06	20.9668
4-acetamidobutanoate	rs10416031	A	G	0.0085	0.3202	0.0018	3.84e-06	22.2994
4-acetamidobutanoate	rs10496826	A	G	-0.008	0.2948	0.0018	7.767e-06	19.7531
4-acetamidobutanoate	rs11023380	A	G	0.0088	0.4591	0.0018	5.374e-07	23.9012
4-acetamidobutanoate	rs1113643	T	C	0.0094	0.2769	0.0018	2.236e-07	27.2716
4-acetamidobutanoate	rs11170032	T	C	-0.008	0.64	0.0018	7.178e-06	19.7531
4-acetamidobutanoate	rs11650615	C	G	0.0081	0.6907	0.0018	5.987e-06	20.25
4-acetamidobutanoate	rs1280717	A	G	0.0094	0.2512	0.0018	2.006e-07	27.2716
4-acetamidobutanoate	rs13164411	T	C	0.0082	0.7246	0.0018	5.334e-06	20.7531
4-acetamidobutanoate	rs1538330	T	G	-0.0306	0.0213	0.0064	1.728e-06	22.8604
4-acetamidobutanoate	rs1556880	T	C	0.0081	0.2976	0.0018	6.043e-06	20.25
4-acetamidobutanoate	rs1604290	A	C	-0.0079	0.3851	0.0018	8.13e-06	19.2623
4-acetamidobutanoate	rs164742	A	G	-0.0079	0.4697	0.0018	7.375e-06	19.2623
4-acetamidobutanoate	rs1812125	T	G	-0.0085	0.7578	0.0018	3.484e-06	22.2994
4-acetamidobutanoate	rs2055056	T	C	-0.0244	0.968	0.0055	8.566e-06	19.6813
4-acetamidobutanoate	rs2144834	A	G	0.008	0.2535	0.0018	7.973e-06	19.7531
4-acetamidobutanoate	rs2252585	T	C	-0.0081	0.7349	0.0018	5.967e-06	20.25
4-acetamidobutanoate	rs2290156	C	G	0.0088	0.2806	0.0018	1.05e-06	23.9012
4-acetamidobutanoate	rs2374393	C	G	0.0078	0.4365	0.0018	9.218e-06	18.7778
4-acetamidobutanoate	rs2604548	T	C	-0.0086	0.6463	0.0018	1.285e-06	22.8272
4-acetamidobutanoate	rs304171	T	C	-0.0168	0.0624	0.0036	2.168e-06	21.7778
4-acetamidobutanoate	rs3813810	A	C	0.0117	0.1334	0.0026	5.725e-06	20.25
4-acetamidobutanoate	rs4443239	T	G	0.02	0.7446	0.0042	2.265e-06	22.6757
4-acetamidobutanoate	rs4687937	T	C	-0.0079	0.3741	0.0018	9.469e-06	19.2623
4-acetamidobutanoate	rs4923082	T	C	0.0081	0.2518	0.0018	6.953e-06	20.25
4-acetamidobutanoate	rs604388	T	C	0.0086	0.6845	0.0018	1.562e-06	22.8272
4-acetamidobutanoate	rs6500864	A	G	-0.0083	0.2762	0.0018	4.339e-06	21.2623
4-acetamidobutanoate	rs721399	T	C	-0.0289	0.7176	0.0018	3.948e-58	257.781
4-acetamidobutanoate	rs7228099	T	C	-0.0097	0.4364	0.0018	3.609e-08	29.0401
4-acetamidobutanoate	rs7943587	A	C	-0.0115	0.1515	0.0026	6.326e-06	19.5636
4-acetamidobutanoate	rs890984	A	G	-0.012	0.1092	0.0027	6.908e-06	19.7531
4-acetamidobutanoate	rs9354329	T	C	-0.0081	0.6322	0.0018	5.104e-06	20.25
4-acetamidobutanoate	rs9940567	T	C	0.0095	0.7319	0.0018	1.574e-07	27.8549
alpha-tocopherol	rs10163969	T	G	-0.0352	0.0412	0.008	9.385e-06	19.36
alpha-tocopherol	rs10245705	T	C	-0.0663	0.0181	0.0127	1.946e-07	27.2533
alpha-tocopherol	rs10935814	A	G	-0.037	0.1006	0.0083	9.443e-06	19.8723
alpha-tocopherol	rs11145330	A	C	0.0324	0.8908	0.0068	1.945e-06	22.7024
alpha-tocopherol	rs11992435	A	G	0.0327	0.9488	0.0072	6.383e-06	20.6267
alpha-tocopherol	rs1404410	C	G	-0.0236	0.7853	0.0052	4.568e-06	20.5976
alpha-tocopherol	rs1532701	A	G	0.0137	0.5456	0.003	5.074e-06	20.8544
alpha-tocopherol	rs2074731	A	C	-0.0184	0.1654	0.0039	2.307e-06	22.259
alpha-tocopherol	rs261342	C	G	-0.0169	0.794	0.0037	5.405e-06	20.8627
alpha-tocopherol	rs7238006	T	C	0.0281	0.9262	0.0057	6.772e-07	24.3032
alpha-tocopherol	rs7930821	T	C	0.0666	0.0202	0.0149	7.53e-06	19.9791
citrate	rs10043015	T	C	0.0082	0.7113	0.0018	5.582e-06	20.7531
citrate	rs10514735	A	G	0.0346	0.985	0.0077	6.505e-06	20.1916
citrate	rs10787308	A	G	-0.009	0.2701	0.0018	6.039e-07	25
citrate	rs10992722	A	C	0.0326	0.0163	0.0069	2.441e-06	22.3222
citrate	rs11120725	A	G	-0.0181	0.4596	0.0039	4.609e-06	21.5391
citrate	rs12625828	T	G	0.0086	0.3366	0.0018	2.055e-06	22.8272
citrate	rs12803308	A	T	-0.0081	0.6752	0.0018	5.967e-06	20.25
citrate	rs13130021	T	C	-0.0089	0.4312	0.0018	1.411e-06	24.4475
citrate	rs13151462	A	T	0.0081	0.5773	0.0018	5.06e-06	20.25
citrate	rs1380634	A	G	-0.0083	0.7425	0.0018	5.174e-06	21.2623
citrate	rs13966	T	C	0.0082	0.467	0.0019	9.994e-06	18.626
citrate	rs1404373	T	C	-0.0084	0.6525	0.0018	2.917e-06	21.7778
citrate	rs1530219	A	G	-0.0078	0.4797	0.0018	9.942e-06	18.7778
citrate	rs170149	A	G	0.0256	0.074	0.0035	1.421e-13	53.4988
citrate	rs17034684	T	G	0.0081	0.2881	0.0018	7.899e-06	20.25
citrate	rs17804635	T	C	-0.0187	0.0934	0.0034	3.623e-08	30.25
citrate	rs2143327	T	C	0.0392	0.0129	0.0085	4.276e-06	21.2684
citrate	rs2236299	A	G	0.0087	0.3065	0.0018	1.694e-06	23.3611
citrate	rs2239337	C	G	0.023	0.0356	0.0051	7.514e-06	20.3383
citrate	rs2370136	T	C	-0.0086	0.4875	0.0018	1.249e-06	22.8272
citrate	rs2534835	T	G	-0.0083	0.2407	0.0018	6.23e-06	21.2623
citrate	rs3193970	T	C	0.0081	0.5801	0.0018	6.065e-06	20.25
citrate	rs4235093	A	G	-0.0083	0.2874	0.0018	5.04e-06	21.2623
citrate	rs4589188	A	G	0.0122	0.2827	0.0026	3.343e-06	22.0178
citrate	rs4779800	A	G	-0.0122	0.8831	0.0027	6.056e-06	20.417
citrate	rs4999864	C	G	0.0179	0.9329	0.0035	4.77e-07	26.1559
citrate	rs6077792	T	G	-0.0085	0.3	0.0018	2.821e-06	22.2994
citrate	rs6507399	A	G	-0.0101	0.6713	0.0018	1.703e-08	31.4846
citrate	rs6678076	A	G	-0.0252	0.0339	0.0052	1.084e-06	23.4852
citrate	rs7105815	A	G	0.0091	0.2968	0.0018	4.934e-07	25.5586
citrate	rs7152965	A	G	0.0079	0.4052	0.0018	9.004e-06	19.2623
citrate	rs7584253	A	C	0.0083	0.7047	0.0018	5.043e-06	21.2623
citrate	rs7710027	T	C	0.0081	0.2886	0.0018	9.155e-06	20.25
citrate	rs7919076	T	C	-0.0081	0.3416	0.0018	7.791e-06	20.25
citrate	rs807670	A	C	0.011	0.421	0.0018	6.841e-10	37.3457
citrate	rs835154	A	G	-0.0114	0.5753	0.0018	1.147e-10	40.1111
citrate	rs868395	T	G	0.0101	0.6653	0.0018	2.031e-08	31.4846
citrate	rs889128	T	G	0.0082	0.6665	0.0018	6.754e-06	20.7531
citrate	rs910616	T	C	-0.0093	0.4991	0.0018	1.972e-07	26.6944
citrate	rs9327706	A	C	0.0081	0.5937	0.0018	5.612e-06	20.25
citrate	rs9372398	T	C	0.0081	0.5453	0.0018	6.735e-06	20.25
citrate	rs9389071	A	G	-0.012	0.1579	0.0026	5.638e-06	21.3018
citrate	rs940697	A	G	0.0082	0.2701	0.0018	5.706e-06	20.7531
glycerate	rs11061416	A	G	-0.0125	0.6428	0.0024	1.763e-07	27.1267
glycerate	rs11618222	T	C	-0.0182	0.1008	0.004	5.999e-06	20.7025
glycerate	rs11724197	A	G	0.0159	0.8734	0.0034	2.294e-06	21.8694
glycerate	rs12507784	A	G	-0.012	0.2395	0.0025	1.782e-06	23.04
glycerate	rs13102848	C	G	-0.0152	0.8686	0.0033	3.132e-06	21.2158
glycerate	rs17011367	T	C	0.0115	0.7325	0.0026	7.378e-06	19.5636
glycerate	rs17086746	T	C	-0.046	0.02	0.01	4.225e-06	21.16
glycerate	rs17131975	A	G	-0.0216	0.0607	0.0048	8.184e-06	20.25
glycerate	rs2643891	A	G	-0.018	0.165	0.004	6.795e-06	20.25
glycerate	rs2907828	C	G	-0.0188	0.1375	0.004	2.736e-06	22.09
glycerate	rs338526	T	C	-0.0111	0.7181	0.0024	5.606e-06	21.3906
glycerate	rs6743210	T	C	0.0123	0.6199	0.0026	2.209e-06	22.3802
glycerate	rs6896132	C	G	0.0121	0.219	0.0025	1.801e-06	23.4256
glycerate	rs7861435	C	G	-0.0115	0.7685	0.0025	4.012e-06	21.16
glycerate	rs884870	C	G	-0.0202	0.0689	0.0045	7.402e-06	20.1501
glycerate	rs9565365	A	G	0.064	0.988	0.014	4.844e-06	20.898
guanosine	rs11141909	A	C	0.0808	0.0405	0.0182	9.02e-06	19.7097
guanosine	rs12052900	A	G	-0.1115	0.9783	0.0242	4.27e-06	21.2285
guanosine	rs1577941	A	G	0.0531	0.1187	0.0114	3.485e-06	21.696
guanosine	rs16887484	A	G	-0.0991	0.9585	0.0201	8.815e-07	24.3083
guanosine	rs16933423	A	G	0.0891	0.9651	0.02	8.312e-06	19.847
guanosine	rs17224277	A	G	0.0633	0.0789	0.0134	2.291e-06	22.315
guanosine	rs2257243	A	G	0.0354	0.6612	0.0075	2.185e-06	22.2784
guanosine	rs2846365	A	G	0.0336	0.4476	0.0071	1.976e-06	22.3956
guanosine	rs4661299	T	G	0.0319	0.4551	0.0071	7.63e-06	20.1867
guanosine	rs4948051	T	C	0.0528	0.1328	0.0115	4.836e-06	21.0801
guanosine	rs7137298	C	G	-0.0457	0.176	0.0103	8.822e-06	19.686
guanosine	rs7438272	T	C	0.0589	0.1691	0.0123	1.802e-06	22.9309
guanosine	rs9353315	A	G	-0.0476	0.8731	0.0105	5.856e-06	20.5511
N-acetylalanine	rs10090064	T	C	0.0077	0.8026	0.0017	5.931e-06	20.5156
N-acetylalanine	rs10125203	C	G	0.009	0.8698	0.0018	4.109e-07	25
N-acetylalanine	rs10757735	A	C	-0.008	0.132	0.0018	7.911e-06	19.7531
N-acetylalanine	rs10850426	T	G	0.0081	0.1199	0.0018	6.845e-06	20.25
N-acetylalanine	rs10988352	T	G	0.0084	0.1244	0.0018	3.086e-06	21.7778
N-acetylalanine	rs11045425	A	G	0.0086	0.1266	0.0018	1.832e-06	22.8272
N-acetylalanine	rs11144136	T	G	0.0097	0.1375	0.0018	4.862e-08	29.0401
N-acetylalanine	rs11606364	T	C	0.0084	0.1149	0.0019	9.266e-06	19.5457
N-acetylalanine	rs1554074	A	G	0.0086	0.1925	0.0017	6.392e-07	25.5917
N-acetylalanine	rs2019107	T	C	-0.0078	0.6257	0.0017	6.655e-06	21.0519
N-acetylalanine	rs2486925	T	G	-0.0082	0.1462	0.0018	3.467e-06	20.7531
N-acetylalanine	rs2596194	A	T	-0.0083	0.1255	0.0018	2.586e-06	21.2623
N-acetylalanine	rs266742	T	G	0.0082	0.7307	0.0016	5.676e-07	26.2656
N-acetylalanine	rs2993308	A	G	0.0075	0.338	0.0017	6.833e-06	19.4637
N-acetylalanine	rs513209	A	C	-0.0082	0.8824	0.0018	6.602e-06	20.7531
N-acetylalanine	rs6019504	A	G	0.008	0.8586	0.0018	6.689e-06	19.7531
N-acetylalanine	rs6462723	A	G	-0.0085	0.121	0.0018	1.921e-06	22.2994
N-acetylalanine	rs662760	A	C	0.0079	0.8723	0.0018	8.042e-06	19.2623
N-acetylalanine	rs6690829	T	C	-0.008	0.24	0.0016	1.242e-06	25
N-acetylalanine	rs7178551	T	C	0.0081	0.1545	0.0017	2.664e-06	22.7024
N-acetylalanine	rs7250750	T	G	0.0081	0.8583	0.0018	7.029e-06	20.25
N-acetylalanine	rs732426	A	G	0.0077	0.8218	0.0017	7.541e-06	20.5156
N-acetylalanine	rs9663814	A	G	0.0076	0.6175	0.0016	1.952e-06	22.5625
urate	rs10490734	A	G	0.0077	0.8314	0.0017	7.935e-06	20.5156
urate	rs10844317	T	G	-0.0086	0.1637	0.0018	1.122e-06	22.8272
urate	rs11130013	T	C	-0.0081	0.153	0.0018	5.094e-06	20.25
urate	rs11741189	T	C	-0.0087	0.177	0.0017	3.781e-07	26.1903
urate	rs1286087	T	C	0.0077	0.8367	0.0017	8.083e-06	20.5156
urate	rs13318012	T	C	-0.0078	0.8378	0.0017	8.359e-06	21.0519
urate	rs16953268	A	C	-0.0115	0.0689	0.0026	7.726e-06	19.5636
urate	rs2231142	T	G	0.0119	0.1106	0.0024	8.428e-07	24.5851
urate	rs233340	A	G	-0.0125	0.0707	0.0026	2.535e-06	23.1139
urate	rs235320	A	G	-0.0079	0.8241	0.0017	3.677e-06	21.5952
urate	rs510032	T	C	0.009	0.169	0.002	6.795e-06	20.25
urate	rs6731691	A	G	-0.008	0.1705	0.0018	5.301e-06	19.7531
urate	rs6927639	A	G	-0.0078	0.8458	0.0018	9.274e-06	18.7778
urate	rs7906282	T	G	0.008	0.3075	0.0016	1.105e-06	25
urate	rs872114	A	C	-0.0208	0.9736	0.0044	2.294e-06	22.3471
urate	rs938554	C	G	-0.0348	0.2256	0.0017	5.85e-93	419.045
urate	rs9549021	T	C	-0.0135	0.6112	0.0029	2.944e-06	21.6706
urate	rs9557545	A	T	0.018	0.032	0.004	7.829e-06	20.25
ursodeoxycholate	rs10174534	A	G	-0.028	0.5571	0.0063	7.572e-06	19.7531
ursodeoxycholate	rs11736497	T	C	0.1146	0.0214	0.0252	5.557e-06	20.6808
ursodeoxycholate	rs12587564	A	G	0.0456	0.1148	0.0097	2.63e-06	22.0997
ursodeoxycholate	rs17118371	T	C	0.0343	0.2298	0.0071	1.442e-06	23.3384
ursodeoxycholate	rs2421668	A	G	0.034	0.644	0.0073	2.867e-06	21.6926
ursodeoxycholate	rs2720445	T	C	0.033	0.536	0.0073	5.56e-06	20.4354
ursodeoxycholate	rs312306	C	G	-0.0654	0.2278	0.0145	6.231e-06	20.3432
ursodeoxycholate	rs3760877	T	C	0.0577	0.4762	0.013	9.553e-06	19.6999
ursodeoxycholate	rs6763802	T	G	-0.0576	0.0798	0.0116	6.503e-07	24.6564
ursodeoxycholate	rs7463380	C	G	0.0763	0.8421	0.0169	6.402e-06	20.3834
ursodeoxycholate	rs9573265	T	C	0.2216	0.0158	0.0488	5.552e-06	20.6205
arginine	rs11114987	T	C	-0.0324	0.0439	0.0067	1.414e-06	23.3852
arginine	rs1153903	A	G	-0.0106	0.3856	0.0023	4.187e-06	21.2401
arginine	rs12714263	A	G	-0.0107	0.5733	0.0023	3.976e-06	21.6427
arginine	rs12985777	T	C	-0.0141	0.2402	0.0032	8.861e-06	19.415
arginine	rs17706531	A	G	0.0105	0.6331	0.0023	6.973e-06	20.8412
arginine	rs2180566	T	C	-0.0109	0.6433	0.0023	2.105e-06	22.4594
arginine	rs2246012	T	C	-0.0166	0.8388	0.0032	2.227e-07	26.9102
arginine	rs2916148	A	G	-0.0101	0.4534	0.0023	9.235e-06	19.2836
arginine	rs2933871	A	G	0.0178	0.6938	0.004	7.648e-06	19.8025
arginine	rs3011362	A	G	-0.0349	0.0334	0.0074	2.37e-06	22.2427
arginine	rs511304	A	C	0.0191	0.4368	0.0039	1.014e-06	23.9849
arginine	rs6479442	A	C	0.0101	0.4837	0.0023	9.586e-06	19.2836
arginine	rs6561899	A	T	0.011	0.58	0.0023	1.844e-06	22.8733
arginine	rs6920504	T	C	-0.0135	0.7729	0.003	7.527e-06	20.25
arginine	rs7036499	T	C	0.0217	0.8519	0.0049	8.857e-06	19.6122
arginine	rs715	T	C	0.0144	0.7064	0.0028	2.902e-07	26.449
arginine	rs720118	T	C	-0.0105	0.6152	0.0023	4.547e-06	20.8412
arginine	rs7535809	A	G	0.0138	0.8331	0.0031	7.276e-06	19.8169
arginine	rs7717247	A	C	0.0162	0.8061	0.0035	3.347e-06	21.4237
arginine	rs837763	T	C	0.0114	0.5528	0.0025	6.027e-06	20.7936
arginine	rs901272	A	C	-0.0105	0.6207	0.0023	6.493e-06	20.8412
ascorbate (Vitamin C)	rs11167905	T	C	0.0804	0.8545	0.0164	9.826e-07	24.0339
ascorbate (Vitamin C)	rs13069990	T	C	-0.0506	0.3781	0.011	4.442e-06	21.16
ascorbate (Vitamin C)	rs13103690	T	G	-0.0474	0.5359	0.0104	5.195e-06	20.7726
ascorbate (Vitamin C)	rs2070006	T	C	0.0512	0.3713	0.0112	4.762e-06	20.898
ascorbate (Vitamin C)	rs577596	A	G	-0.0567	0.3267	0.0114	6.679e-07	24.7375
ascorbate (Vitamin C)	rs6713914	T	C	0.0593	0.5741	0.0116	3.22e-07	26.1332
ascorbate (Vitamin C)	rs6826474	T	C	-0.1383	0.0393	0.0288	1.561e-06	23.06
ascorbate (Vitamin C)	rs6834631	T	G	0.1306	0.9596	0.0267	1.032e-06	23.9257
ascorbate (Vitamin C)	rs7112460	T	C	0.1084	0.0658	0.0223	1.135e-06	23.6292
ascorbate (Vitamin C)	rs8057559	T	C	0.1395	0.0312	0.0314	9.098e-06	19.7374
ascorbate (Vitamin C)	rs808686	A	G	0.0598	0.6086	0.0128	3.013e-06	21.8264
ascorbate (Vitamin C)	rs8105491	T	G	-0.0698	0.154	0.0148	2.304e-06	22.2427
ascorbate (Vitamin C)	rs9419004	C	G	-0.254	0.186	0.0563	6.531e-06	20.354
ascorbate (Vitamin C)	rs9606290	A	G	0.159	0.241	0.0352	6.316e-06	20.4037
caprate (10:0)	rs10514491	T	C	0.0094	0.6781	0.0017	4.457e-08	30.5744
caprate (10:0)	rs11196097	A	G	0.0111	0.1128	0.0025	9.828e-06	19.7136
caprate (10:0)	rs11664190	T	C	-0.0082	0.592	0.0016	6.471e-07	26.2656
caprate (10:0)	rs11724216	A	T	-0.0082	0.4762	0.0016	5.64e-07	26.2656
caprate (10:0)	rs12136055	T	C	-0.0731	0.0129	0.0153	1.754e-06	22.8272
caprate (10:0)	rs12586821	T	C	0.0129	0.1222	0.0025	1.615e-07	26.6256
caprate (10:0)	rs13380271	T	C	-0.0077	0.4149	0.0016	2.904e-06	23.1602
caprate (10:0)	rs1391933	T	G	-0.0075	0.4399	0.0016	5.785e-06	21.9727
caprate (10:0)	rs1530919	A	G	0.0076	0.3006	0.0017	5.918e-06	19.9862
caprate (10:0)	rs1549556	T	C	-0.0075	0.3719	0.0017	7.952e-06	19.4637
caprate (10:0)	rs1576171	A	T	-0.043	0.984	0.009	1.772e-06	22.8272
caprate (10:0)	rs17169194	A	C	-0.0117	0.8806	0.0026	6.647e-06	20.25
caprate (10:0)	rs17616891	A	T	-0.0076	0.6964	0.0017	4.651e-06	19.9862
caprate (10:0)	rs17695897	T	C	0.011	0.153	0.0025	8.025e-06	19.36
caprate (10:0)	rs2720692	A	G	-0.0272	0.0648	0.006	5.631e-06	20.5511
caprate (10:0)	rs2725779	T	C	0.0077	0.4523	0.0017	3.274e-06	20.5156
caprate (10:0)	rs2938330	T	C	-0.0117	0.8105	0.0025	2.146e-06	21.9024
caprate (10:0)	rs3781273	A	G	0.0074	0.5139	0.0017	8.523e-06	18.9481
caprate (10:0)	rs4436895	C	G	-0.01	0.252	0.0022	3.47e-06	20.6612
caprate (10:0)	rs4483514	T	G	0.009	0.357	0.002	6.795e-06	20.25
caprate (10:0)	rs4812805	C	G	-0.0109	0.8421	0.0024	5.881e-06	20.6267
caprate (10:0)	rs4818244	T	C	0.0136	0.0939	0.003	6.608e-06	20.5511
caprate (10:0)	rs569114	A	G	-0.0079	0.6199	0.0017	1.991e-06	21.5952
caprate (10:0)	rs6540619	T	C	0.0076	0.434	0.0016	3.706e-06	22.5625
caprate (10:0)	rs6557106	T	C	0.0076	0.6715	0.0017	5.417e-06	19.9862
caprate (10:0)	rs6828152	T	G	0.009	0.359	0.002	6.795e-06	20.25
caprate (10:0)	rs7735310	T	G	-0.0078	0.7188	0.0017	3.381e-06	21.0519
caprate (10:0)	rs8043217	A	G	0.009	0.524	0.0016	2.793e-08	31.6406
caprate (10:0)	rs8128639	A	C	-0.0113	0.1698	0.0025	6.513e-06	20.4304
caprate (10:0)	rs947099	A	G	-0.008	0.3625	0.0017	1.221e-06	22.1453
caprate (10:0)	rs9529827	T	C	-0.0397	0.9843	0.0087	5.144e-06	20.823
heptanoate (7:0)	rs10092877	T	C	0.0087	0.4173	0.0018	1.25e-06	23.3611
heptanoate (7:0)	rs10153405	A	G	-0.0103	0.5342	0.0018	9.267e-09	32.7438
heptanoate (7:0)	rs10266726	T	C	-0.0083	0.4261	0.0018	4.002e-06	21.2623
heptanoate (7:0)	rs10492225	T	C	-0.0128	0.8498	0.0027	1.596e-06	22.4746
heptanoate (7:0)	rs10740323	T	C	0.0084	0.5935	0.0018	4.096e-06	21.7778
heptanoate (7:0)	rs10848196	A	G	-0.0098	0.5584	0.0018	5.252e-08	29.642
heptanoate (7:0)	rs12953375	A	T	0.0126	0.8162	0.0026	1.344e-06	23.4852
heptanoate (7:0)	rs13002121	A	G	0.0115	0.766	0.0026	6.943e-06	19.5636
heptanoate (7:0)	rs13083714	T	C	0.0194	0.5762	0.0042	4.84e-06	21.3356
heptanoate (7:0)	rs13109093	A	C	0.0085	0.614	0.0018	4.247e-06	22.2994
heptanoate (7:0)	rs13281311	A	T	-0.0089	0.5627	0.0018	8.814e-07	24.4475
heptanoate (7:0)	rs17002476	T	C	-0.0119	0.1459	0.0027	8.317e-06	19.4252
heptanoate (7:0)	rs17287933	T	C	0.0083	0.4687	0.0018	5.243e-06	21.2623
heptanoate (7:0)	rs17520583	A	G	0.0093	0.332	0.0018	3.599e-07	26.6944
heptanoate (7:0)	rs17739107	A	G	-0.0198	0.942	0.0044	8.091e-06	20.25
heptanoate (7:0)	rs1836862	A	C	-0.008	0.6051	0.0018	9.366e-06	19.7531
heptanoate (7:0)	rs1889463	T	C	0.0089	0.628	0.0019	3.358e-06	21.9418
heptanoate (7:0)	rs203591	T	C	-0.0086	0.3697	0.0018	2.014e-06	22.8272
heptanoate (7:0)	rs2073805	T	C	-0.009	0.407	0.002	6.795e-06	20.25
heptanoate (7:0)	rs2291199	A	G	0.0083	0.5373	0.0018	5.175e-06	21.2623
heptanoate (7:0)	rs269194	A	C	-0.0081	0.4386	0.0018	9.008e-06	20.25
heptanoate (7:0)	rs4618485	A	G	-0.0085	0.595	0.0018	3.037e-06	22.2994
heptanoate (7:0)	rs498266	A	G	0.0082	0.5852	0.0018	6.145e-06	20.7531
heptanoate (7:0)	rs6051643	A	G	0.0441	0.986	0.0095	3.759e-06	21.5491
heptanoate (7:0)	rs630782	T	C	0.0093	0.4713	0.0018	2.324e-07	26.6944
heptanoate (7:0)	rs676094	A	G	0.0191	0.4178	0.0042	6.606e-06	20.6808
heptanoate (7:0)	rs6860349	A	G	-0.0089	0.4108	0.0018	8.673e-07	24.4475
heptanoate (7:0)	rs8006663	A	G	-0.0086	0.4556	0.0018	1.785e-06	22.8272
heptanoate (7:0)	rs8079173	A	G	0.0118	0.1402	0.0026	8.927e-06	20.5976
heptanoate (7:0)	rs864428	T	C	0.0101	0.4058	0.0018	2.986e-08	31.4846
heptanoate (7:0)	rs9607028	T	G	-0.0084	0.4268	0.0019	7.286e-06	19.5457
heptanoate (7:0)	rs989248	A	G	-0.0085	0.6475	0.0018	2.962e-06	22.2994
heptanoate (7:0)	rs990054	T	C	-0.0087	0.5955	0.0018	1.325e-06	23.3611
heptanoate (7:0)	rs9997602	A	C	-0.0081	0.5717	0.0018	7.565e-06	20.25
laurate (12:0)	rs10039731	A	G	0.0198	0.5787	0.004	8.465e-07	24.5025
laurate (12:0)	rs11036901	A	G	-0.0079	0.433	0.0018	7.855e-06	19.2623
laurate (12:0)	rs11193635	T	C	0.0084	0.6725	0.0018	3.797e-06	21.7778
laurate (12:0)	rs11589855	T	C	-0.0084	0.3809	0.0018	2.222e-06	21.7778
laurate (12:0)	rs11731117	A	G	0.0081	0.5958	0.0018	4.324e-06	20.25
laurate (12:0)	rs11857879	T	G	0.0112	0.1952	0.0025	8.18e-06	20.0704
laurate (12:0)	rs11978728	A	T	-0.0089	0.6876	0.0018	5.182e-07	24.4475
laurate (12:0)	rs12466053	A	G	0.0087	0.402	0.0018	8.441e-07	23.3611
laurate (12:0)	rs12862464	T	C	0.0146	0.0842	0.0033	9.825e-06	19.5739
laurate (12:0)	rs12940605	A	C	-0.0096	0.6059	0.0018	1.823e-07	28.4444
laurate (12:0)	rs13393013	A	G	0.0314	0.0213	0.0065	1.312e-06	23.3363
laurate (12:0)	rs1487052	T	C	0.008	0.3063	0.0018	7.664e-06	19.7531
laurate (12:0)	rs1530439	T	G	0.009	0.2946	0.0018	6.08e-07	25
laurate (12:0)	rs16942446	A	G	-0.0259	0.0314	0.0056	3.318e-06	21.3906
laurate (12:0)	rs16990450	T	C	0.0161	0.0722	0.0035	4.178e-06	21.16
laurate (12:0)	rs1998873	A	T	-0.0083	0.5528	0.0018	2.54e-06	21.2623
laurate (12:0)	rs2069151	A	G	0.009	0.7083	0.0018	4.682e-07	25
laurate (12:0)	rs2140495	T	C	0.0638	0.0158	0.0144	9.505e-06	19.6298
laurate (12:0)	rs2255059	T	C	-0.008	0.5192	0.0018	7.397e-06	19.7531
laurate (12:0)	rs2304767	A	G	0.0091	0.3402	0.0019	1.216e-06	22.9391
laurate (12:0)	rs2423542	A	G	0.0153	0.8036	0.0032	1.914e-06	22.8604
laurate (12:0)	rs2491274	A	G	-0.0297	0.9732	0.0065	4.627e-06	20.8779
laurate (12:0)	rs287276	A	G	0.0084	0.3317	0.0018	2.647e-06	21.7778
laurate (12:0)	rs369895	A	G	-0.0114	0.574	0.0023	1.075e-06	24.5671
laurate (12:0)	rs4327548	A	G	-0.0093	0.2904	0.0018	2.156e-07	26.6944
laurate (12:0)	rs4333677	A	G	0.008	0.5848	0.0018	5.985e-06	19.7531
laurate (12:0)	rs4680878	T	G	0.0079	0.6552	0.0018	9.163e-06	19.2623
laurate (12:0)	rs4789698	T	C	-0.0079	0.4508	0.0018	6.828e-06	19.2623
laurate (12:0)	rs4930046	A	G	0.0088	0.4652	0.0019	2.716e-06	21.4515
laurate (12:0)	rs6112257	A	G	-0.0092	0.6843	0.0018	3.386e-07	26.1235
laurate (12:0)	rs6441206	A	G	0.0099	0.4638	0.0018	2.088e-08	30.25
laurate (12:0)	rs6765113	T	C	0.0082	0.5408	0.0018	8.162e-06	20.7531
laurate (12:0)	rs696979	T	C	0.0084	0.6026	0.0018	2.048e-06	21.7778
laurate (12:0)	rs6973824	A	G	0.009	0.3374	0.0018	4.019e-07	25
laurate (12:0)	rs7011528	A	C	-0.0082	0.4515	0.0018	4.005e-06	20.7531
laurate (12:0)	rs853907	T	C	0.0079	0.4778	0.0018	7.637e-06	19.2623
laurate (12:0)	rs891531	T	G	0.0113	0.1846	0.0024	3.809e-06	22.1684
laurate (12:0)	rs9563502	A	G	-0.01	0.7115	0.0018	2.56e-08	30.8642
laurate (12:0)	rs9852606	C	G	-0.0085	0.3771	0.0018	1.476e-06	22.2994
valine	rs10050054	T	C	-0.0336	0.9828	0.0072	3.177e-06	21.7778
valine	rs10181551	A	G	-0.0055	0.296	0.0012	3.876e-06	21.0069
valine	rs12552913	A	T	-0.0059	0.2932	0.0012	1.164e-06	24.1736
valine	rs1440581	T	C	-0.0081	0.4577	0.0012	2.558e-12	45.5625
valine	rs2373642	A	G	-0.054	0.0138	0.011	9.775e-07	24.0992
valine	rs3762466	T	C	0.0058	0.6819	0.0012	1.063e-06	23.3611
urea	rs12654812	A	G	0.0118	0.2913	0.0025	3.362e-06	22.2784
urea	rs1569823	T	C	-0.0152	0.8757	0.0034	8.248e-06	19.9862
urea	rs1792544	A	G	-0.0155	0.8963	0.0034	5.829e-06	20.7829
urea	rs2049664	C	G	0.0123	0.1916	0.0026	3.006e-06	22.3802
urea	rs2170700	A	G	0.0326	0.8663	0.0069	2.431e-06	22.3222
urea	rs2424200	T	C	0.0152	0.1163	0.0034	6.428e-06	19.9862
urea	rs6074893	A	C	-0.0115	0.7512	0.0026	8.524e-06	19.5636
urea	rs6753621	A	G	-0.0117	0.2183	0.0026	7.017e-06	20.25
urea	rs686346	T	C	0.0128	0.7658	0.0027	1.443e-06	22.4746
urea	rs7739842	T	G	0.0134	0.8202	0.0027	8.001e-07	24.631
urea	rs9646626	T	C	-0.0226	0.948	0.0051	7.979e-06	19.6371
urea	rs980922	C	G	-0.012	0.8056	0.0026	3.569e-06	21.3018
cortisol	rs1010874	A	G	-0.0491	0.0629	0.0096	3.169e-07	26.159
cortisol	rs11013837	A	T	-0.015	0.2463	0.0034	8.163e-06	19.4637
cortisol	rs1173842	A	G	-0.0217	0.567	0.0049	8.343e-06	19.6122
cortisol	rs11855136	A	G	-0.0618	0.0406	0.0121	2.991e-07	26.0859
cortisol	rs11987983	T	C	-0.0457	0.099	0.0102	7.164e-06	20.0739
cortisol	rs12210538	A	G	0.0254	0.8442	0.0057	9.185e-06	19.8572
cortisol	rs12883490	T	C	0.0166	0.6656	0.0033	3.756e-07	25.3039
cortisol	rs1381274	T	C	-0.0146	0.4672	0.0032	3.625e-06	20.8164
cortisol	rs1448767	T	C	-0.0144	0.6289	0.0033	9.947e-06	19.0413
cortisol	rs1491606	A	T	0.0182	0.2992	0.004	5.796e-06	20.7025
cortisol	rs17063586	A	G	0.1201	0.988	0.0224	8.601e-08	28.7468
cortisol	rs4439706	T	C	0.0151	0.7156	0.0033	3.775e-06	20.9376
cortisol	rs9446392	T	C	-0.0331	0.9533	0.0075	9.272e-06	19.4775
cortisol	rs9533798	C	G	-0.0142	0.3667	0.0032	8.363e-06	19.6914
cortisone	rs10454657	T	C	0.0083	0.5849	0.0017	1.637e-06	23.8374
cortisone	rs10824300	A	G	0.009	0.383	0.002	6.795e-06	20.25
cortisone	rs10851734	A	G	0.0078	0.6345	0.0017	6.048e-06	21.0519
cortisone	rs10938815	T	G	0.0099	0.5932	0.0017	8.381e-09	33.9135
cortisone	rs1115509	A	C	-0.0999	0.0138	0.0211	2.125e-06	22.4164
cortisone	rs11532668	A	G	0.0168	0.8339	0.0038	9.746e-06	19.5457
cortisone	rs1173830	T	C	-0.0171	0.6542	0.0034	6.602e-07	25.295
cortisone	rs13280205	A	C	0.0121	0.805	0.0025	2.015e-06	23.4256
cortisone	rs1379470	A	T	0.0078	0.4616	0.0017	4.442e-06	21.0519
cortisone	rs1438564	T	C	0.0114	0.8089	0.0025	5.103e-06	20.7936
cortisone	rs17248331	T	C	-0.0089	0.5848	0.0017	1.699e-07	27.4083
cortisone	rs2058473	A	G	-0.0077	0.6494	0.0017	7.478e-06	20.5156
cortisone	rs2118096	A	C	0.0084	0.6068	0.0017	1.133e-06	24.4152
cortisone	rs219918	C	G	-0.0299	0.0224	0.0063	2.477e-06	22.5248
cortisone	rs2272663	A	G	0.0077	0.5321	0.0017	9.389e-06	20.5156
cortisone	rs2325727	T	C	-0.0076	0.4423	0.0017	9.34e-06	19.9862
cortisone	rs2351174	T	G	-0.0081	0.6063	0.0017	2.628e-06	22.7024
cortisone	rs2364598	A	C	-0.014	0.149	0.003	3.061e-06	21.7778
cortisone	rs4470135	A	C	0.0088	0.5203	0.0018	5.174e-07	23.9012
cortisone	rs4653629	T	C	-0.0084	0.5584	0.0017	1.249e-06	24.4152
cortisone	rs4717222	A	C	-0.0086	0.4686	0.0017	4.344e-07	25.5917
cortisone	rs527793	T	G	-0.0149	0.1085	0.0033	4.668e-06	20.3866
cortisone	rs6017596	T	C	-0.0084	0.5825	0.0017	8.308e-07	24.4152
cortisone	rs6539409	T	G	-0.0078	0.5663	0.0017	4.953e-06	21.0519
cortisone	rs6910731	A	G	0.0087	0.4495	0.0018	9.064e-07	23.3611
cortisone	rs7562418	A	C	0.0077	0.5075	0.0017	6.809e-06	20.5156
cortisone	rs7661472	A	C	-0.0082	0.4922	0.0017	1.379e-06	23.2664
cortisone	rs7670890	A	G	-0.0076	0.6344	0.0017	9.639e-06	19.9862
cortisone	rs7814638	A	G	-0.0133	0.141	0.0025	1.231e-07	28.3024
cortisone	rs7837792	T	C	-0.0081	0.5936	0.0017	2.782e-06	22.7024
cortisone	rs7915877	T	C	-0.0078	0.5509	0.0017	4.416e-06	21.0519
cortisone	rs9391679	A	C	0.0123	0.157	0.0025	5.815e-07	24.2064
cortisone	rs940511	A	G	-0.0077	0.4652	0.0017	6.713e-06	20.5156
cortisone	rs960381	A	C	0.008	0.5958	0.0017	3.559e-06	22.1453
cortisone	rs9674799	A	G	0.0157	0.8784	0.0032	7.465e-07	24.0713
proline	rs10183099	A	G	-0.0084	0.6391	0.0018	2.443e-06	21.7778
proline	rs10501294	T	C	-0.0124	0.8715	0.0027	3.11e-06	21.0919
proline	rs10512634	A	G	0.0117	0.1405	0.0026	8.593e-06	20.25
proline	rs10747856	A	G	-0.0079	0.5243	0.0017	6.032e-06	21.5952
proline	rs10954090	T	C	0.013	0.1522	0.0026	3.971e-07	25
proline	rs11075967	T	C	-0.0087	0.6699	0.0018	8.671e-07	23.3611
proline	rs11183620	A	G	0.0082	0.4679	0.0017	2.343e-06	23.2664
proline	rs11784679	T	G	-0.0116	0.7763	0.0025	3.615e-06	21.5296
proline	rs11802885	A	T	0.0098	0.3634	0.0018	2.327e-08	29.642
proline	rs11848063	A	G	0.0087	0.5861	0.0018	7.138e-07	23.3611
proline	rs11963846	A	T	0.008	0.4468	0.0018	8.573e-06	19.7531
proline	rs12243290	A	G	-0.0157	0.8997	0.0034	4e-06	21.3227
proline	rs1394836	T	C	0.0083	0.6032	0.0018	2.227e-06	21.2623
proline	rs1615586	T	G	-0.0196	0.7674	0.0043	4.182e-06	20.7766
proline	rs175866	T	G	-0.0086	0.5784	0.0018	1.139e-06	22.8272
proline	rs1888182	T	C	0.0079	0.4159	0.0018	7.927e-06	19.2623
proline	rs1928871	C	G	0.0083	0.3987	0.0018	2.783e-06	21.2623
proline	rs2185865	A	C	0.0177	0.9245	0.0034	1.698e-07	27.1012
proline	rs2518802	A	C	-0.0534	0.903	0.0033	4.152e-59	261.851
proline	rs2935623	A	G	-0.0079	0.6235	0.0018	8.71e-06	19.2623
proline	rs4580644	T	C	0.0157	0.4937	0.0035	8.163e-06	20.1216
proline	rs4978836	A	G	0.009	0.391	0.002	6.795e-06	20.25
proline	rs535633	A	G	-0.0086	0.5847	0.0018	1.049e-06	22.8272
proline	rs6085132	T	C	-0.0272	0.9725	0.0059	4.011e-06	21.2537
proline	rs6769362	C	G	-0.0079	0.6423	0.0018	7.756e-06	19.2623
proline	rs6798346	A	G	-0.0167	0.627	0.0038	8.776e-06	19.3137
proline	rs7029664	T	C	0.0077	0.5057	0.0017	9.66e-06	20.5156
proline	rs7208186	T	C	0.0139	0.8619	0.0026	6.262e-08	28.5814
proline	rs7296105	A	C	0.0262	0.8773	0.0055	2.349e-06	22.6922
proline	rs7560860	A	G	0.0079	0.4253	0.0018	6.427e-06	19.2623
proline	rs7858706	T	C	-0.0077	0.4952	0.0017	9.664e-06	20.5156
proline	rs893175	A	C	-0.0086	0.5884	0.0018	1.527e-06	22.8272
proline	rs9360494	T	C	-0.0083	0.5977	0.0018	2.689e-06	21.2623
proline	rs9540462	T	G	-0.012	0.8756	0.0026	4.797e-06	21.3018
citrulline	rs10164524	A	G	-0.01	0.6775	0.0017	1.059e-08	34.6021
citrulline	rs10234187	T	C	0.0085	0.3185	0.0017	1.074e-06	25
citrulline	rs10477454	T	C	-0.0374	0.0169	0.0082	4.645e-06	20.8025
citrulline	rs10489008	A	C	-0.0076	0.4919	0.0017	7.369e-06	19.9862
citrulline	rs10504742	A	T	-0.0081	0.5543	0.0017	2.585e-06	22.7024
citrulline	rs10858075	T	C	-0.0091	0.4061	0.0017	1.124e-07	28.654
citrulline	rs10901047	T	C	-0.009	0.5877	0.0018	2.964e-07	25
citrulline	rs11119951	T	C	0.0119	0.1175	0.0026	4.358e-06	20.9482
citrulline	rs11993007	A	G	-0.0127	0.3167	0.0028	5.239e-06	20.5727
citrulline	rs12147171	C	G	-0.0118	0.1169	0.0026	4.758e-06	20.5976
citrulline	rs12701265	A	G	0.0086	0.3919	0.0017	7.372e-07	25.5917
citrulline	rs13105113	A	C	0.0114	0.8769	0.0026	9.176e-06	19.2249
citrulline	rs1437588	A	G	0.0078	0.479	0.0018	7.672e-06	18.7778
citrulline	rs1509820	A	G	0.0096	0.5299	0.0017	1.749e-08	31.8893
citrulline	rs1511589	A	G	0.0077	0.4559	0.0017	7.553e-06	20.5156
citrulline	rs1610360	A	T	0.008	0.6678	0.0018	4.628e-06	19.7531
citrulline	rs16841570	T	C	0.0248	0.9726	0.0056	8.589e-06	19.6122
citrulline	rs17142889	T	G	0.0111	0.1339	0.0025	9.909e-06	19.7136
citrulline	rs17681684	A	G	0.0085	0.3158	0.0017	1.038e-06	25
citrulline	rs17821771	T	G	-0.0082	0.3485	0.0017	1.917e-06	23.2664
citrulline	rs1920325	T	C	-0.0081	0.6425	0.0017	3.658e-06	22.7024
citrulline	rs1935815	A	T	0.0111	0.3513	0.0017	1.548e-10	42.6332
citrulline	rs229084	A	G	-0.0077	0.4727	0.0017	6.574e-06	20.5156
citrulline	rs2350885	A	T	-0.0079	0.3481	0.0018	8.717e-06	19.2623
citrulline	rs2487410	T	C	-0.0081	0.4696	0.0017	1.841e-06	22.7024
citrulline	rs2506864	T	G	-0.0076	0.4103	0.0017	8.81e-06	19.9862
citrulline	rs310101	A	G	0.0367	0.9579	0.0079	3.86e-06	21.5813
citrulline	rs4768769	T	C	-0.0078	0.6012	0.0017	6.637e-06	21.0519
citrulline	rs539904	A	G	-0.0086	0.7056	0.0018	1.507e-06	22.8272
citrulline	rs6040877	A	G	-0.0081	0.2715	0.0018	4.01e-06	20.25
citrulline	rs682103	T	C	-0.0097	0.7055	0.0018	4.257e-08	29.0401
citrulline	rs6889120	T	C	-0.034	0.9378	0.0076	7.436e-06	20.0139
citrulline	rs6994363	A	G	-0.0121	0.8662	0.0026	2.495e-06	21.6583
citrulline	rs758186	T	C	-0.0077	0.6536	0.0017	8.687e-06	20.5156
citrulline	rs7597477	A	G	-0.0155	0.9327	0.0034	6.797e-06	20.7829
citrulline	rs7615965	T	C	0.0086	0.7121	0.0019	4.149e-06	20.4875
citrulline	rs8021336	A	G	-0.0086	0.313	0.0018	9.887e-07	22.8272
citrulline	rs8033140	T	C	0.008	0.3547	0.0017	4.323e-06	22.1453
citrulline	rs9354336	T	C	0.0113	0.8733	0.0025	8.569e-06	20.4304
citrulline	rs9400834	T	C	0.008	0.7024	0.0018	5.619e-06	19.7531
biliverdin	rs1019595	T	C	-0.0345	0.9326	0.0076	5.463e-06	20.6068
biliverdin	rs12371604	T	C	-0.0205	0.7709	0.0043	2.18e-06	22.7285
biliverdin	rs12496969	A	G	0.0202	0.7844	0.0044	4.279e-06	21.0764
biliverdin	rs17428569	A	G	-0.0408	0.4232	0.0077	9.843e-08	28.0762
biliverdin	rs1891053	A	G	0.1831	0.0145	0.0371	8.028e-07	24.3573
biliverdin	rs2760277	A	G	0.0197	0.7946	0.0044	8.256e-06	20.046
biliverdin	rs280194	T	C	-0.0197	0.7311	0.0043	5.766e-06	20.9892
biliverdin	rs4738000	A	T	0.0174	0.5626	0.0036	1.16e-06	23.3611
biliverdin	rs4944238	A	G	-0.0241	0.8712	0.0053	4.882e-06	20.6768
biliverdin	rs6503066	T	C	0.0317	0.0984	0.0065	9.488e-07	23.7844
biliverdin	rs6759896	A	G	-0.0166	0.5913	0.0036	4.888e-06	21.2623
biliverdin	rs6823453	A	G	0.0231	0.2233	0.0044	1.781e-07	27.5625
biliverdin	rs7045137	A	G	-0.0169	0.3947	0.0037	3.995e-06	20.8627
biliverdin	rs741382	T	C	-0.0472	0.2234	0.0093	3.742e-07	25.7584
biliverdin	rs7440035	T	G	-0.0405	0.7877	0.0091	9.286e-06	19.8074
biliverdin	rs887829	T	C	0.1131	0.3411	0.0041	2.5e-168	760.952
serotonin (5HT)	rs10516056	T	C	-0.0222	0.1978	0.0045	6.992e-07	24.3378
serotonin (5HT)	rs10881427	T	G	-0.015	0.5558	0.0032	3.688e-06	21.9727
serotonin (5HT)	rs10953038	T	C	0.022	0.8497	0.0048	4.116e-06	21.0069
serotonin (5HT)	rs11781043	T	C	-0.0187	0.6731	0.0042	8.808e-06	19.8237
serotonin (5HT)	rs12646122	T	C	-0.0497	0.0308	0.0104	1.802e-06	22.8374
serotonin (5HT)	rs17708932	A	G	-0.0766	0.0376	0.0171	7.215e-06	20.0662
serotonin (5HT)	rs2742351	C	G	-0.0235	0.2209	0.0046	3.227e-07	26.0988
serotonin (5HT)	rs3753556	T	C	0.015	0.4325	0.0032	3.663e-06	21.9727
serotonin (5HT)	rs5764174	T	C	-0.0194	0.2445	0.004	9.608e-07	23.5225
serotonin (5HT)	rs6466265	A	G	0.0186	0.7977	0.004	4.146e-06	21.6225
serotonin (5HT)	rs7868774	A	G	-0.0188	0.2709	0.0039	1.779e-06	23.2373
serotonin (5HT)	rs8113773	A	G	0.016	0.5616	0.0033	1.117e-06	23.5078
serotonin (5HT)	rs825278	T	C	-0.0913	0.0201	0.0192	2.062e-06	22.612
serotonin (5HT)	rs988694	A	G	-0.0145	0.477	0.0033	8.39e-06	19.3067
serotonin (5HT)	rs9953702	A	G	0.0146	0.3601	0.0033	9.22e-06	19.5739
gamma-glutamylglutamine	rs10432570	A	G	0.0738	0.0145	0.0138	9.502e-08	28.5992
gamma-glutamylglutamine	rs10497174	T	C	0.0103	0.2732	0.0022	4.162e-06	21.9194
gamma-glutamylglutamine	rs11151406	A	T	0.0301	0.9444	0.0066	5.611e-06	20.7991
gamma-glutamylglutamine	rs1260326	T	C	-0.0121	0.4122	0.0021	5.608e-09	33.1995
gamma-glutamylglutamine	rs12737843	T	C	0.012	0.7976	0.0023	1.959e-07	27.2212
gamma-glutamylglutamine	rs17041868	T	C	0.0196	0.939	0.0042	4.018e-06	21.7778
gamma-glutamylglutamine	rs1751956	T	G	0.016	0.8647	0.0029	2.353e-08	30.44
gamma-glutamylglutamine	rs17602430	T	C	0.0172	0.079	0.0036	1.574e-06	22.8272
gamma-glutamylglutamine	rs1832664	T	C	-0.0097	0.2818	0.0022	7.735e-06	19.4401
gamma-glutamylglutamine	rs192598	A	C	0.0103	0.3185	0.0022	1.989e-06	21.9194
gamma-glutamylglutamine	rs2085545	T	G	0.0098	0.2883	0.0022	9.855e-06	19.843
gamma-glutamylglutamine	rs2657879	A	G	0.0238	0.8262	0.0027	5.854e-19	77.701
gamma-glutamylglutamine	rs35592	T	C	0.0107	0.7618	0.0022	1.241e-06	23.655
gamma-glutamylglutamine	rs4587207	A	G	-0.0129	0.8566	0.0028	3.194e-06	21.2258
gamma-glutamylglutamine	rs4880550	T	C	0.015	0.1292	0.003	6.317e-07	25
gamma-glutamylglutamine	rs4981468	A	G	0.0207	0.0509	0.0045	4.761e-06	21.16
gamma-glutamylglutamine	rs6488270	A	G	0.0096	0.4076	0.0021	4.947e-06	20.898
gamma-glutamylglutamine	rs832404	T	C	-0.013	0.8684	0.0029	7.525e-06	20.0951
gamma-glutamylglutamine	rs849039	T	G	-0.0135	0.779	0.0028	1.405e-06	23.2462
gamma-glutamylglutamine	rs9436667	T	C	0.0135	0.1138	0.003	7.3e-06	20.25
gamma-glutamyltyrosine	rs10013737	A	G	0.0087	0.6839	0.0018	7.895e-07	23.3611
gamma-glutamyltyrosine	rs10498270	A	G	0.0088	0.6222	0.0017	4.734e-07	26.7958
gamma-glutamyltyrosine	rs10774085	A	C	0.008	0.6817	0.0018	7.6e-06	19.7531
gamma-glutamyltyrosine	rs11023332	C	G	-0.009	0.4335	0.0017	1.99e-07	28.0277
gamma-glutamyltyrosine	rs11165454	T	C	0.0089	0.5583	0.0017	2.786e-07	27.4083
gamma-glutamyltyrosine	rs11199176	A	C	0.0077	0.5221	0.0017	9.328e-06	20.5156
gamma-glutamyltyrosine	rs11776904	C	G	0.0214	0.1522	0.0048	7.47e-06	19.8767
gamma-glutamyltyrosine	rs12192718	A	T	0.0142	0.1412	0.0025	2.096e-08	32.2624
gamma-glutamyltyrosine	rs12276109	T	C	-0.0084	0.4352	0.0017	1.564e-06	24.4152
gamma-glutamyltyrosine	rs12429206	A	G	0.0086	0.3376	0.0018	1.847e-06	22.8272
gamma-glutamyltyrosine	rs12546042	T	C	0.0077	0.4197	0.0017	8.353e-06	20.5156
gamma-glutamyltyrosine	rs1340971	T	C	-0.008	0.6654	0.0017	4.663e-06	22.1453
gamma-glutamyltyrosine	rs1418942	A	C	-0.0077	0.5768	0.0017	9.848e-06	20.5156
gamma-glutamyltyrosine	rs1512342	T	C	0.0095	0.3393	0.0017	4.659e-08	31.2284
gamma-glutamyltyrosine	rs151743	T	C	-0.009	0.426	0.002	6.795e-06	20.25
gamma-glutamyltyrosine	rs1560792	A	G	0.009	0.3354	0.0018	3.331e-07	25
gamma-glutamyltyrosine	rs17558863	A	G	-0.0222	0.955	0.005	8.011e-06	19.7136
gamma-glutamyltyrosine	rs17593458	C	G	0.0144	0.8978	0.0032	7.088e-06	20.25
gamma-glutamyltyrosine	rs17616555	A	G	-0.0112	0.1597	0.0025	9.579e-06	20.0704
gamma-glutamyltyrosine	rs17720371	T	C	-0.0078	0.4737	0.0017	6.329e-06	21.0519
gamma-glutamyltyrosine	rs1864151	A	C	0.0089	0.5575	0.0017	2.404e-07	27.4083
gamma-glutamyltyrosine	rs2250515	T	G	-0.0083	0.5346	0.0017	1.595e-06	23.8374
gamma-glutamyltyrosine	rs2254174	T	C	-0.0148	0.8981	0.0033	7.444e-06	20.1139
gamma-glutamyltyrosine	rs2396461	T	C	0.0117	0.121	0.0026	8.377e-06	20.25
gamma-glutamyltyrosine	rs2504282	A	G	0.0191	0.9338	0.0042	6.703e-06	20.6808
gamma-glutamyltyrosine	rs2933568	T	C	-0.008	0.3125	0.0018	6.225e-06	19.7531
gamma-glutamyltyrosine	rs322614	A	G	0.0084	0.3892	0.0017	1.7e-06	24.4152
gamma-glutamyltyrosine	rs353620	A	G	-0.0077	0.6613	0.0017	9.8e-06	20.5156
gamma-glutamyltyrosine	rs3819535	T	C	-0.0079	0.618	0.0017	5.016e-06	21.5952
gamma-glutamyltyrosine	rs3936152	T	C	0.0079	0.6051	0.0018	5.924e-06	19.2623
gamma-glutamyltyrosine	rs4487134	T	G	-0.0083	0.355	0.0017	1.99e-06	23.8374
gamma-glutamyltyrosine	rs4572660	T	G	-0.0088	0.6118	0.0017	4.685e-07	26.7958
gamma-glutamyltyrosine	rs4777924	A	T	-0.0079	0.618	0.0018	6.792e-06	19.2623
gamma-glutamyltyrosine	rs5010651	T	C	-0.0132	0.8332	0.0025	1.765e-07	27.8784
gamma-glutamyltyrosine	rs5751902	T	C	0.012	0.3762	0.0025	2.381e-06	23.04
gamma-glutamyltyrosine	rs6456786	T	C	-0.008	0.3582	0.0018	5.665e-06	19.7531
gamma-glutamyltyrosine	rs8013373	A	G	-0.0091	0.3428	0.0018	4.988e-07	25.5586
gamma-glutamyltyrosine	rs8132248	T	C	0.018	0.0986	0.0037	1.431e-06	23.6669
gamma-glutamyltyrosine	rs848767	T	C	-0.0179	0.0696	0.0039	3.455e-06	21.0657
gamma-glutamyltyrosine	rs875740	A	C	0.0102	0.6656	0.0018	6.345e-09	32.1111
gamma-glutamyltyrosine	rs9310707	A	G	-0.0082	0.3473	0.0018	6.378e-06	20.7531
gamma-glutamyltyrosine	rs956966	A	G	-0.0101	0.4858	0.0018	1.475e-08	31.4846
gamma-glutamyltyrosine	rs9895157	T	C	-0.0079	0.6536	0.0018	6.332e-06	19.2623
gamma-glutamyltyrosine	rs9940990	A	T	-0.0104	0.3545	0.0018	4.745e-09	33.3827
hypoxanthine	rs10878072	A	G	0.0137	0.6887	0.003	7.135e-06	20.8544
hypoxanthine	rs11260728	C	G	-0.0119	0.4106	0.0024	8.412e-07	24.5851
hypoxanthine	rs113515	C	G	-0.0109	0.5982	0.0024	8.092e-06	20.6267
hypoxanthine	rs11595079	T	G	-0.0214	0.0951	0.0045	1.888e-06	22.6153
hypoxanthine	rs1433818	T	C	0.0206	0.0808	0.0046	6.99e-06	20.0548
hypoxanthine	rs1587235	A	G	-0.0132	0.3312	0.0029	6.47e-06	20.7182
hypoxanthine	rs16948294	A	T	-0.041	0.0694	0.0085	1.354e-06	23.2664
hypoxanthine	rs1824583	A	G	-0.0145	0.7906	0.0031	3.381e-06	21.8783
hypoxanthine	rs2113305	T	G	-0.0134	0.2651	0.0029	4.952e-06	21.3508
hypoxanthine	rs2145985	T	C	-0.0152	0.16	0.0033	3.911e-06	21.2158
hypoxanthine	rs2247330	T	C	0.0124	0.6524	0.0025	4.564e-07	24.6016
hypoxanthine	rs275721	A	C	-0.016	0.509	0.003	9.643e-08	28.4444
hypoxanthine	rs2900071	T	C	-0.014	0.2178	0.0031	7.459e-06	20.3954
hypoxanthine	rs2939707	A	C	0.0109	0.5698	0.0024	7.392e-06	20.6267
hypoxanthine	rs3793568	A	T	-0.0133	0.2657	0.003	8.887e-06	19.6544
hypoxanthine	rs4147184	A	G	0.0112	0.6082	0.0025	6.728e-06	20.0704
hypoxanthine	rs4676313	T	C	0.0179	0.8778	0.0039	3.535e-06	21.0657
hypoxanthine	rs4776752	A	G	0.0178	0.1512	0.0039	4.234e-06	20.831
hypoxanthine	rs6459467	A	G	0.0202	0.3888	0.0025	1.931e-16	65.2864
hypoxanthine	rs6567408	C	G	0.0134	0.3922	0.003	8.066e-06	19.9511
hypoxanthine	rs7644390	A	T	0.0129	0.3478	0.0025	1.756e-07	26.6256
hypoxanthine	rs9379061	C	G	-0.0456	0.9562	0.0099	3.918e-06	21.2158
betaine	rs10153066	T	G	0.0085	0.4356	0.0018	2.118e-06	22.2994
betaine	rs10937433	C	G	0.008	0.4972	0.0018	6.622e-06	19.7531
betaine	rs11943623	A	G	-0.0115	0.1709	0.0026	8.402e-06	19.5636
betaine	rs12151827	T	C	-0.0141	0.8159	0.0026	6.347e-08	29.4098
betaine	rs12190141	A	G	0.0616	0.9723	0.0139	9.9e-06	19.6396
betaine	rs12569219	A	C	-0.0118	0.1612	0.0026	5.823e-06	20.5976
betaine	rs152727	T	C	-0.0121	0.1904	0.0025	1.71e-06	23.4256
betaine	rs1535039	T	C	0.0175	0.912	0.0035	4.491e-07	25
betaine	rs164372	T	C	0.012	0.8036	0.0025	2.641e-06	23.04
betaine	rs16876394	T	C	0.0304	0.8993	0.0034	1.488e-19	79.9446
betaine	rs2396726	T	C	-0.0179	0.5395	0.0039	4.519e-06	21.0657
betaine	rs3797248	A	G	0.012	0.1651	0.0026	4.624e-06	21.3018
betaine	rs4327704	A	C	-0.0219	0.9547	0.005	9.94e-06	19.1844
betaine	rs4646359	T	C	-0.0083	0.5297	0.0018	3.202e-06	21.2623
betaine	rs495360	A	C	-0.019	0.497	0.003	2.399e-10	40.1111
betaine	rs7126003	T	C	0.0185	0.6259	0.0039	2.575e-06	22.5016
betaine	rs715	T	C	0.0221	0.713	0.0025	2.077e-19	78.1456
betaine	rs7668550	T	G	-0.0368	0.0157	0.0081	5.536e-06	20.6408
betaine	rs7781104	T	C	0.0208	0.2683	0.0047	7.755e-06	19.5853
betaine	rs7896866	A	C	0.0108	0.2982	0.0024	8.34e-06	20.25
betaine	rs9462856	T	C	-0.0093	0.4711	0.0018	1.995e-07	26.6944
betaine	rs9886534	T	C	-0.0079	0.5101	0.0018	8.744e-06	19.2623
phosphate	rs10404980	A	G	-0.0744	0.9877	0.0158	2.337e-06	22.1734
phosphate	rs1466522	T	C	-0.0067	0.7645	0.0013	3.149e-07	26.5621
phosphate	rs4295297	A	G	0.0458	0.0132	0.0098	3.031e-06	21.8413
phosphate	rs4641759	T	C	-0.0135	0.7521	0.003	6.66e-06	20.25
phosphate	rs6126354	T	C	-0.0134	0.7906	0.0029	5.463e-06	21.3508
3-methoxytyrosine	rs10012175	T	C	0.0194	0.1065	0.0043	5.781e-06	20.3548
3-methoxytyrosine	rs10800623	A	G	-0.0262	0.2767	0.0058	6.168e-06	20.4055
3-methoxytyrosine	rs10963172	A	G	0.0352	0.9724	0.0078	6.987e-06	20.3655
3-methoxytyrosine	rs11192702	A	G	-0.0275	0.0456	0.0062	7.881e-06	19.6735
3-methoxytyrosine	rs11564710	A	C	0.0166	0.3886	0.0034	9.788e-07	23.8374
3-methoxytyrosine	rs12131781	A	G	0.0126	0.7091	0.0027	2.588e-06	21.7778
3-methoxytyrosine	rs12538514	C	G	0.0124	0.3714	0.0026	2.434e-06	22.7456
3-methoxytyrosine	rs12815706	A	G	0.019	0.2806	0.0039	9.104e-07	23.7344
3-methoxytyrosine	rs339707	T	G	-0.0142	0.6768	0.0026	6.347e-08	29.8284
3-methoxytyrosine	rs6442530	T	C	-0.026	0.3254	0.0055	2.745e-06	22.3471
3-methoxytyrosine	rs6448908	T	C	0.0843	0.0305	0.0184	4.697e-06	20.9903
3-methoxytyrosine	rs6592988	T	C	0.0167	0.1439	0.0035	2.4e-06	22.7665
3-methoxytyrosine	rs7253109	T	G	0.0125	0.3395	0.0026	2.343e-06	23.1139
3-methoxytyrosine	rs7514881	C	G	0.012	0.2524	0.0027	8.532e-06	19.7531
3-methoxytyrosine	rs7908166	A	G	-0.0356	0.9724	0.0079	7.678e-06	20.307
3-methoxytyrosine	rs9323203	A	C	-0.0118	0.7331	0.0027	9.5e-06	19.1001
pelargonate (9:0)	rs10435813	A	G	0.0114	0.8033	0.0026	8.312e-06	19.2249
pelargonate (9:0)	rs10514491	T	C	0.0122	0.6801	0.0024	6.729e-07	25.8403
pelargonate (9:0)	rs10848204	T	C	0.0093	0.5451	0.0018	1.258e-07	26.6944
pelargonate (9:0)	rs10967809	C	G	0.0082	0.5893	0.0017	2.641e-06	23.2664
pelargonate (9:0)	rs1097296	T	C	0.0078	0.3933	0.0018	9.221e-06	18.7778
pelargonate (9:0)	rs11734565	T	C	0.0248	0.0402	0.0056	9.288e-06	19.6122
pelargonate (9:0)	rs11895467	T	G	0.0094	0.3807	0.0018	8.425e-08	27.2716
pelargonate (9:0)	rs11937702	A	G	0.0157	0.1122	0.0033	2.387e-06	22.6345
pelargonate (9:0)	rs1229590	A	G	-0.0084	0.505	0.0018	5.231e-06	21.7778
pelargonate (9:0)	rs12704178	A	T	0.0114	0.4271	0.0024	2.955e-06	22.5625
pelargonate (9:0)	rs1447842	A	G	0.0082	0.5745	0.0017	2.849e-06	23.2664
pelargonate (9:0)	rs16886123	A	G	-0.0119	0.8616	0.0026	3.714e-06	20.9482
pelargonate (9:0)	rs1846975	A	G	0.0083	0.3554	0.0018	2.56e-06	21.2623
pelargonate (9:0)	rs1938479	T	C	-0.01	0.6445	0.0018	1.784e-08	30.8642
pelargonate (9:0)	rs2049534	T	C	-0.0082	0.5044	0.0018	3.175e-06	20.7531
pelargonate (9:0)	rs2147618	A	C	-0.0081	0.5036	0.0018	5.308e-06	20.25
pelargonate (9:0)	rs2286396	T	C	0.0117	0.1505	0.0026	5.595e-06	20.25
pelargonate (9:0)	rs2421124	C	G	-0.0167	0.5551	0.0036	2.97e-06	21.5193
pelargonate (9:0)	rs2863202	T	C	0.0114	0.178	0.0025	6.934e-06	20.7936
pelargonate (9:0)	rs4646880	A	G	-0.0085	0.5434	0.0018	1.498e-06	22.2994
pelargonate (9:0)	rs4834846	A	G	0.0079	0.5501	0.0018	6.516e-06	19.2623
pelargonate (9:0)	rs4848532	T	C	-0.0079	0.4842	0.0018	9.764e-06	19.2623
pelargonate (9:0)	rs511545	T	C	0.0081	0.583	0.0018	4.633e-06	20.25
pelargonate (9:0)	rs630782	T	C	0.0077	0.4728	0.0017	9.38e-06	20.5156
pelargonate (9:0)	rs6661052	A	T	0.0078	0.5276	0.0018	9.649e-06	18.7778
pelargonate (9:0)	rs6864461	C	G	0.0088	0.3644	0.0018	6.755e-07	23.9012
pelargonate (9:0)	rs7002819	T	C	0.008	0.5269	0.0018	6.153e-06	19.7531
pelargonate (9:0)	rs7136574	T	C	0.0093	0.4345	0.0018	1.325e-07	26.6944
pelargonate (9:0)	rs7214330	T	C	0.0144	0.1256	0.0032	9.757e-06	20.25
pelargonate (9:0)	rs754939	A	T	0.0079	0.5543	0.0018	7.823e-06	19.2623
pelargonate (9:0)	rs7642054	T	C	-0.0171	0.5887	0.0037	4.638e-06	21.3594
pelargonate (9:0)	rs7809262	A	G	-0.0088	0.425	0.0017	4.409e-07	26.7958
pelargonate (9:0)	rs8015724	T	C	-0.0078	0.3913	0.0018	9.164e-06	18.7778
pelargonate (9:0)	rs8079173	A	G	0.0119	0.1414	0.0026	3.422e-06	20.9482
pelargonate (9:0)	rs899227	A	G	-0.0084	0.3958	0.0018	2.971e-06	21.7778
pelargonate (9:0)	rs9033	A	G	0.0082	0.5521	0.0018	4.24e-06	20.7531
pelargonate (9:0)	rs9513489	T	C	0.0078	0.5888	0.0018	8.48e-06	18.7778
undecanoate (11:0)	rs10435813	A	G	0.0081	0.8067	0.0018	4.009e-06	20.25
undecanoate (11:0)	rs10520198	A	G	0.0186	0.0296	0.0041	5.637e-06	20.5806
undecanoate (11:0)	rs10839561	C	G	-0.0177	0.9453	0.0039	6.461e-06	20.5976
undecanoate (11:0)	rs1122530	A	G	-0.0094	0.8519	0.0018	1.491e-07	27.2716
undecanoate (11:0)	rs11912450	A	T	-0.0078	0.1939	0.0018	8.581e-06	18.7778
undecanoate (11:0)	rs12116440	T	C	-0.0679	0.0144	0.0138	9.283e-07	24.2093
undecanoate (11:0)	rs1216886	A	G	-0.008	0.858	0.0018	6.882e-06	19.7531
undecanoate (11:0)	rs12826254	T	C	0.0091	0.1364	0.0018	7.048e-07	25.5586
undecanoate (11:0)	rs1408276	A	C	-0.043	0.955	0.0094	4.59e-06	20.9258
undecanoate (11:0)	rs16883391	A	C	-0.0084	0.1921	0.0017	1.199e-06	24.4152
undecanoate (11:0)	rs17031632	A	G	0.0133	0.9284	0.0027	5.693e-07	24.2647
undecanoate (11:0)	rs170631	C	G	-0.0208	0.8913	0.0043	1.777e-06	23.3986
undecanoate (11:0)	rs17094565	A	T	-0.0125	0.9357	0.0026	1.884e-06	23.1139
undecanoate (11:0)	rs17145331	T	C	-0.0091	0.8525	0.0018	3.582e-07	25.5586
undecanoate (11:0)	rs17233321	A	G	-0.0175	0.9519	0.0034	3.736e-07	26.4922
undecanoate (11:0)	rs1864609	A	C	-0.0091	0.8606	0.0018	3.265e-07	25.5586
undecanoate (11:0)	rs196885	T	C	-0.0086	0.8501	0.0018	1.22e-06	22.8272
undecanoate (11:0)	rs2471075	A	G	-0.0176	0.9318	0.0036	8.386e-07	23.9012
undecanoate (11:0)	rs2944772	C	G	-0.0079	0.8193	0.0018	7.038e-06	19.2623
undecanoate (11:0)	rs4519482	A	T	-0.0091	0.291	0.0017	8.791e-08	28.654
undecanoate (11:0)	rs6140831	A	C	0.0089	0.5484	0.0016	5.398e-08	30.9414
undecanoate (11:0)	rs686321	T	C	0.0082	0.8232	0.0017	2.138e-06	23.2664
undecanoate (11:0)	rs6967282	A	G	0.0088	0.797	0.0017	3.962e-07	26.7958
undecanoate (11:0)	rs7069652	A	C	-0.0088	0.1869	0.0017	4.028e-07	26.7958
undecanoate (11:0)	rs7134822	A	G	-0.0164	0.9597	0.0035	3.872e-06	21.9559
undecanoate (11:0)	rs7279224	A	T	0.0077	0.6952	0.0017	6.868e-06	20.5156
undecanoate (11:0)	rs7666900	T	C	0.0089	0.1418	0.0018	6.927e-07	24.4475
beta-hydroxyisovalerate	rs10494270	A	G	0.0119	0.7114	0.0027	8.63e-06	19.4252
beta-hydroxyisovalerate	rs10945649	A	T	0.0212	0.1287	0.0036	4.291e-09	34.679
beta-hydroxyisovalerate	rs11605057	T	C	-0.0202	0.8787	0.0043	2.238e-06	22.0681
beta-hydroxyisovalerate	rs1185260	A	G	-0.0191	0.1225	0.0036	1.143e-07	28.1489
beta-hydroxyisovalerate	rs11858062	T	C	0.0213	0.9142	0.0044	1.654e-06	23.4344
beta-hydroxyisovalerate	rs11869714	A	G	-0.0126	0.7762	0.0027	4.245e-06	21.7778
beta-hydroxyisovalerate	rs12325299	C	G	0.0122	0.6932	0.0027	6.937e-06	20.417
beta-hydroxyisovalerate	rs12950972	T	C	-0.0133	0.6497	0.0027	9.841e-07	24.2647
beta-hydroxyisovalerate	rs1337278	A	G	0.0124	0.6107	0.0027	3.677e-06	21.0919
beta-hydroxyisovalerate	rs1448817	A	G	0.0124	0.7393	0.0027	4.563e-06	21.0919
beta-hydroxyisovalerate	rs17386586	A	C	-0.0134	0.2495	0.0027	9.741e-07	24.631
beta-hydroxyisovalerate	rs2130791	A	G	0.0121	0.7132	0.0027	7.964e-06	20.0837
beta-hydroxyisovalerate	rs3778889	T	C	0.0246	0.0616	0.0053	3.416e-06	21.5436
beta-hydroxyisovalerate	rs6477873	T	C	0.0131	0.6394	0.0027	9.506e-07	23.5405
beta-hydroxyisovalerate	rs6952850	A	G	-0.012	0.6998	0.0027	6.875e-06	19.7531
beta-hydroxyisovalerate	rs7178596	A	G	-0.012	0.3535	0.0027	7.922e-06	19.7531
beta-hydroxyisovalerate	rs7446718	A	G	-0.0417	0.8591	0.0082	3.832e-07	25.8609
beta-hydroxyisovalerate	rs7544738	A	G	0.0132	0.4114	0.0027	7.152e-07	23.9012
beta-hydroxyisovalerate	rs7660017	A	G	-0.0131	0.3331	0.0028	2.339e-06	21.889
beta-hydroxyisovalerate	rs789195	A	G	-0.0128	0.7657	0.0027	2.526e-06	22.4746
beta-hydroxyisovalerate	rs9347123	A	T	-0.0121	0.4964	0.0026	5.024e-06	21.6583
beta-hydroxyisovalerate	rs943251	T	G	0.0118	0.3712	0.0027	9.899e-06	19.1001
beta-hydroxyisovalerate	rs9460599	T	C	0.0302	0.2443	0.0066	4.862e-06	20.9376
beta-hydroxyisovalerate	rs9841498	T	C	0.0145	0.2663	0.0027	7.117e-08	28.8409
taurodeoxycholate	rs10975331	T	C	0.1208	0.0361	0.0273	9.601e-06	19.5798
taurodeoxycholate	rs11241933	A	T	-0.061	0.2705	0.0125	1.053e-06	23.8144
taurodeoxycholate	rs1153699	T	G	0.0602	0.2385	0.013	3.891e-06	21.444
taurodeoxycholate	rs11949031	A	G	0.0662	0.1629	0.0138	1.522e-06	23.0122
taurodeoxycholate	rs17022499	A	T	0.054	0.2267	0.0122	9.71e-06	19.5915
taurodeoxycholate	rs17403795	A	G	0.073	0.1166	0.0161	5.607e-06	20.5586
taurodeoxycholate	rs1898906	A	G	0.1378	0.0296	0.0299	4.087e-06	21.2401
taurodeoxycholate	rs2032297	C	G	0.057	0.7857	0.0123	3.852e-06	21.4753
taurodeoxycholate	rs4632709	T	C	-0.1504	0.95	0.0297	3.995e-07	25.6438
taurodeoxycholate	rs4896370	A	G	0.0555	0.3542	0.0121	4.191e-06	21.0385
taurodeoxycholate	rs7184864	A	G	-0.0583	0.8047	0.0131	9.144e-06	19.8059
taurodeoxycholate	rs7961079	A	G	0.0527	0.6241	0.0109	1.456e-06	23.3759
taurodeoxycholate	rs8137495	A	G	0.0602	0.7393	0.0135	7.8e-06	19.885
glycerol	rs10036528	A	G	-0.0209	0.0757	0.0043	9.578e-07	23.6241
glycerol	rs10216545	A	G	-0.0214	0.4694	0.0047	5.187e-06	20.7316
glycerol	rs10839972	T	G	0.0121	0.1872	0.0027	7.908e-06	20.0837
glycerol	rs12337470	T	C	-0.0123	0.8324	0.0027	5.898e-06	20.7531
glycerol	rs13106354	A	T	-0.0127	0.2123	0.0027	2.308e-06	22.1248
glycerol	rs13216754	A	G	0.0555	0.0117	0.0105	1.311e-07	27.9388
glycerol	rs1614303	T	G	0.0138	0.8159	0.0027	2.401e-07	26.1235
glycerol	rs2076799	C	G	0.0166	0.0853	0.0036	3.893e-06	21.2623
glycerol	rs2259038	A	G	-0.0216	0.203	0.0048	7.514e-06	20.25
glycerol	rs2501242	T	G	-0.0136	0.223	0.0026	1.841e-07	27.3609
glycerol	rs2941840	A	G	0.0221	0.0691	0.0048	3.709e-06	21.1984
glycerol	rs4436910	A	T	0.0118	0.8036	0.0027	9.126e-06	19.1001
glycerol	rs5022234	A	C	0.0221	0.6303	0.0047	2.149e-06	22.11
glycerol	rs5759809	T	C	0.069	0.011	0.015	4.225e-06	21.16
glycerol	rs641939	A	G	0.0127	0.7987	0.0027	2.128e-06	22.1248
glycerol	rs806214	A	G	0.0123	0.2175	0.0026	2.939e-06	22.3802
glycerol	rs9374302	A	G	-0.0141	0.1744	0.0027	1.716e-07	27.2716
glycerol	rs9878149	A	G	0.0117	0.2674	0.0026	5.478e-06	20.25
kynurenine	rs10085935	T	C	-0.0103	0.3782	0.0017	3.326e-09	36.7093
kynurenine	rs10857319	T	C	-0.0086	0.3481	0.0017	9.451e-07	25.5917
kynurenine	rs11057695	T	C	0.0206	0.0566	0.0046	8.027e-06	20.0548
kynurenine	rs11593042	A	T	0.0151	0.0919	0.0033	4.545e-06	20.9376
kynurenine	rs11646849	A	G	-0.0086	0.5005	0.0017	6.403e-07	25.5917
kynurenine	rs12490394	T	G	0.0084	0.4967	0.0019	8.014e-06	19.5457
kynurenine	rs12802337	A	G	-0.0161	0.0776	0.0036	5.952e-06	20.0008
kynurenine	rs12937634	T	C	-0.0082	0.5397	0.0017	2.279e-06	23.2664
kynurenine	rs1426134	C	G	-0.0081	0.3715	0.0017	3.837e-06	22.7024
kynurenine	rs1496635	A	C	-0.0091	0.3407	0.0018	2.123e-07	25.5586
kynurenine	rs16924894	A	T	0.0814	0.024	0.0146	2.329e-08	31.0844
kynurenine	rs16974854	T	C	-0.0234	0.038	0.0048	1.151e-06	23.7656
kynurenine	rs21327	A	G	0.0095	0.286	0.0018	1.245e-07	27.8549
kynurenine	rs2320536	T	C	0.0081	0.4131	0.0017	3.322e-06	22.7024
kynurenine	rs2375475	T	C	-0.0084	0.3236	0.0017	1.414e-06	24.4152
kynurenine	rs2491294	A	G	-0.01	0.31	0.002	5.733e-07	25
kynurenine	rs2651516	T	C	0.008	0.6585	0.0017	4.303e-06	22.1453
kynurenine	rs3184504	T	C	0.0149	0.4851	0.0017	6.046e-18	76.8201
kynurenine	rs3789978	A	G	0.0123	0.8469	0.0025	1.318e-06	24.2064
kynurenine	rs3809198	A	C	0.0554	0.0199	0.012	4.281e-06	21.3136
kynurenine	rs4820242	A	G	-0.0085	0.6201	0.0017	9.026e-07	25
kynurenine	rs511797	A	C	0.012	0.1261	0.0026	3.774e-06	21.3018
kynurenine	rs6575634	T	C	-0.0158	0.6184	0.0035	4.845e-06	20.3788
kynurenine	rs669764	T	C	-0.0078	0.3176	0.0018	7.726e-06	18.7778
kynurenine	rs6770323	T	C	-0.008	0.4299	0.0017	3.331e-06	22.1453
kynurenine	rs6815057	A	G	0.0085	0.5786	0.0017	1.117e-06	25
kynurenine	rs6946693	T	G	0.0102	0.7069	0.0023	9.181e-06	19.6673
kynurenine	rs7082839	T	G	-0.0079	0.3842	0.0017	5.023e-06	21.5952
kynurenine	rs7548008	A	G	0.016	0.504	0.0035	3.564e-06	20.898
kynurenine	rs759507	T	C	0.008	0.366	0.0018	5.176e-06	19.7531
kynurenine	rs7619568	A	G	0.0177	0.94	0.004	9.527e-06	19.5806
kynurenine	rs7843776	T	C	-0.0084	0.4038	0.0019	7.409e-06	19.5457
kynurenine	rs8051149	A	G	0.0258	0.2127	0.0025	9.073e-26	106.502
kynurenine	rs9533582	A	G	-0.0222	0.0351	0.005	9.996e-06	19.7136
kynurenine	rs9857268	A	G	0.008	0.411	0.0017	3.072e-06	22.1453
mannitol	rs10017961	A	G	0.0486	0.2731	0.0107	5.618e-06	20.6303
mannitol	rs11487092	A	G	0.248	0.012	0.053	2.879e-06	21.8953
mannitol	rs16967757	T	C	0.0495	0.3037	0.0103	1.428e-06	23.096
mannitol	rs1998053	A	G	0.0724	0.0855	0.0159	5.604e-06	20.734
mannitol	rs2365522	A	C	0.0442	0.7137	0.0098	6.702e-06	20.3419
mannitol	rs4404993	T	G	0.0964	0.1848	0.0207	3.215e-06	21.6877
mannitol	rs488225	A	G	-0.0411	0.3902	0.009	4.874e-06	20.8544
mannitol	rs4917405	T	C	0.0972	0.0437	0.0215	6.283e-06	20.4388
mannitol	rs6434811	T	C	-0.0785	0.9256	0.0169	3.524e-06	21.5758
mannitol	rs6657899	T	G	0.1908	0.0322	0.0427	7.957e-06	19.9665
mannitol	rs7184992	T	C	0.0807	0.3003	0.0167	1.312e-06	23.3515
mannitol	rs7240261	T	C	0.0565	0.562	0.0126	7.524e-06	20.1074
glycerol 3-phosphate (G3P)	rs11020587	A	G	-0.0362	0.9798	0.008	7.02e-06	20.4756
glycerol 3-phosphate (G3P)	rs11062138	A	G	0.0131	0.1724	0.0027	1.46e-06	23.5405
glycerol 3-phosphate (G3P)	rs1159317	C	G	-0.0149	0.2439	0.0034	9.272e-06	19.205
glycerol 3-phosphate (G3P)	rs13120638	T	G	0.0443	0.9213	0.0096	3.958e-06	21.2944
glycerol 3-phosphate (G3P)	rs1813982	T	C	-0.0122	0.2209	0.0027	6.59e-06	20.417
glycerol 3-phosphate (G3P)	rs2517897	A	C	0.0171	0.1141	0.0035	1.232e-06	23.8702
glycerol 3-phosphate (G3P)	rs333383	A	G	-0.0127	0.8384	0.0027	3.384e-06	22.1248
glycerol 3-phosphate (G3P)	rs4075155	T	C	-0.012	0.7961	0.0027	8.879e-06	19.7531
glycerol 3-phosphate (G3P)	rs4816048	C	G	0.0123	0.1794	0.0027	7.131e-06	20.7531
glycerol 3-phosphate (G3P)	rs6130362	C	G	0.0124	0.2071	0.0027	5.617e-06	21.0919
glycerol 3-phosphate (G3P)	rs7160223	A	T	-0.0119	0.419	0.0026	5.521e-06	20.9482
glycerol 3-phosphate (G3P)	rs7867387	A	G	0.0167	0.9051	0.0036	4.16e-06	21.5193
glycerol 3-phosphate (G3P)	rs874758	A	G	-0.0134	0.1855	0.0028	1.433e-06	22.9031
acetylphosphate	rs10490240	A	G	0.0078	0.8318	0.0017	5.172e-06	21.0519
acetylphosphate	rs10933558	A	G	-0.0074	0.794	0.0017	9.254e-06	18.9481
acetylphosphate	rs11539202	A	G	-0.007	0.6685	0.0016	9.773e-06	19.1406
acetylphosphate	rs11843722	T	C	0.019	0.9644	0.0039	9.473e-07	23.7344
acetylphosphate	rs12119234	T	C	0.0095	0.2374	0.0018	7.106e-08	27.8549
acetylphosphate	rs12482635	T	C	0.0075	0.2693	0.0016	5.396e-06	21.9727
acetylphosphate	rs12950008	C	G	0.0075	0.4819	0.0016	2.193e-06	21.9727
acetylphosphate	rs1493749	A	G	0.0086	0.17	0.0019	3.726e-06	20.4875
acetylphosphate	rs2044899	A	C	0.0074	0.3787	0.0016	3.537e-06	21.3906
acetylphosphate	rs302121	A	T	0.0094	0.819	0.0021	8.608e-06	20.0363
acetylphosphate	rs3904667	A	T	-0.0078	0.2059	0.0017	3.196e-06	21.0519
acetylphosphate	rs4970834	T	C	-0.0098	0.1821	0.0017	1.06e-08	33.2318
acetylphosphate	rs6455128	A	C	0.0081	0.1757	0.0017	2.208e-06	22.7024
acetylphosphate	rs7288834	T	G	-0.0083	0.3986	0.0016	1.506e-07	26.9102
acetylphosphate	rs9572809	A	C	-0.0223	0.97	0.005	9.996e-06	19.8916
acetylphosphate	rs9811522	A	G	0.01	0.174	0.002	5.733e-07	25
acetylphosphate	rs9818690	T	C	0.0071	0.6477	0.0016	7.068e-06	19.6914
acetylphosphate	rs9998852	A	G	0.0076	0.6611	0.0016	2.768e-06	22.5625
carnitine	rs10111368	A	G	-0.0041	0.5456	0.0009	4.982e-06	20.7531
carnitine	rs10130689	T	C	-0.0075	0.1587	0.0017	4.991e-06	19.4637
carnitine	rs10239136	T	C	0.0044	0.5959	0.0009	1.492e-06	23.9012
carnitine	rs10275028	T	C	0.0046	0.6522	0.0009	4.9e-07	26.1235
carnitine	rs1028981	A	G	-0.005	0.385	0.001	5.733e-07	25
carnitine	rs10481187	T	G	0.0045	0.3707	0.0009	9.685e-07	25
carnitine	rs10489008	A	C	0.0045	0.4897	0.0009	4.62e-07	25
carnitine	rs10772367	C	G	-0.004	0.5991	0.0009	8.578e-06	19.7531
carnitine	rs10784558	T	C	-0.0048	0.4845	0.0009	1.062e-07	28.4444
carnitine	rs10789970	T	C	-0.0041	0.4061	0.0009	6.632e-06	20.7531
carnitine	rs10802528	T	G	-0.0047	0.4544	0.0009	1.954e-07	27.2716
carnitine	rs10818924	T	C	-0.0045	0.6254	0.0009	6.077e-07	25
carnitine	rs10820588	T	G	0.0048	0.5616	0.0009	1.636e-07	28.4444
carnitine	rs10821585	A	G	-0.0086	0.4124	0.0009	1.277e-21	91.3086
carnitine	rs10869018	T	C	-0.0041	0.5113	0.0009	5.196e-06	20.7531
carnitine	rs10875102	A	G	-0.0042	0.5422	0.0009	4.633e-06	21.7778
carnitine	rs10920115	T	G	0.0044	0.5507	0.0009	1.638e-06	23.9012
carnitine	rs10956672	A	C	0.004	0.5436	0.0009	8.758e-06	19.7531
carnitine	rs11085914	T	G	-0.0042	0.5541	0.0009	2.878e-06	21.7778
carnitine	rs1109773	C	G	0.004	0.3724	0.0009	9.026e-06	19.7531
carnitine	rs1114130	T	C	-0.0042	0.3401	0.0009	4.284e-06	21.7778
carnitine	rs11183620	A	G	0.005	0.4676	0.0009	3.003e-08	30.8642
carnitine	rs11223211	A	G	0.0047	0.4713	0.0009	1.712e-07	27.2716
carnitine	rs11589858	T	G	-0.0041	0.3573	0.0009	5.262e-06	20.7531
carnitine	rs11620955	A	G	-0.0051	0.4767	0.0009	1.632e-08	32.1111
carnitine	rs11620973	A	G	-0.0051	0.6326	0.0009	2.346e-08	32.1111
carnitine	rs11630130	A	G	0.0092	0.1395	0.002	5.781e-06	21.16
carnitine	rs11630705	C	G	0.0045	0.407	0.0009	5.143e-07	25
carnitine	rs11915024	T	G	-0.0044	0.402	0.0009	9.59e-07	23.9012
carnitine	rs12201109	A	G	-0.0045	0.3703	0.0009	1.141e-06	25
carnitine	rs12215339	T	C	0.0321	0.9719	0.0072	7.504e-06	19.8767
carnitine	rs12245254	T	C	0.0043	0.4414	0.0009	1.916e-06	22.8272
carnitine	rs12246131	A	T	0.008	0.778	0.0015	2.408e-07	28.4444
carnitine	rs1225019	A	G	-0.0043	0.5791	0.0009	1.588e-06	22.8272
carnitine	rs12356193	A	G	0.0274	0.8362	0.0016	3.686e-63	293.266
carnitine	rs1246267	A	G	0.0045	0.591	0.0009	1.087e-06	25
carnitine	rs12484	T	C	-0.005	0.427	0.001	5.733e-07	25
carnitine	rs1250070	A	G	-0.0042	0.3913	0.0009	8.555e-06	21.7778
carnitine	rs12510909	T	C	-0.0043	0.5338	0.0009	1.836e-06	22.8272
carnitine	rs12709393	T	G	0.0053	0.6286	0.0009	6.408e-09	34.679
carnitine	rs12938026	T	C	0.0046	0.6104	0.0009	2.769e-07	26.1235
carnitine	rs12980652	A	T	-0.0145	0.0318	0.0033	9.45e-06	19.3067
carnitine	rs13162168	A	G	-0.0041	0.3813	0.0009	6.37e-06	20.7531
carnitine	rs13182512	A	T	-0.005	0.3806	0.0009	3.363e-08	30.8642
carnitine	rs13231650	T	C	0.0041	0.4296	0.0009	4.778e-06	20.7531
carnitine	rs13284789	T	C	0.0079	0.1397	0.0018	9.193e-06	19.2623
carnitine	rs140572	A	C	0.0047	0.5115	0.0009	2.185e-07	27.2716
carnitine	rs1424937	A	G	0.0042	0.4576	0.0009	2.316e-06	21.7778
carnitine	rs1430435	T	C	0.0044	0.4932	0.0009	1.259e-06	23.9012
carnitine	rs1446555	A	C	0.008	0.9028	0.0017	3.212e-06	22.1453
carnitine	rs1449844	C	G	-0.0048	0.4023	0.0009	9.23e-08	28.4444
carnitine	rs1466788	A	G	-0.0074	0.4068	0.0009	3.053e-16	67.6049
carnitine	rs1479614	A	G	-0.0048	0.6092	0.0009	9.928e-08	28.4444
carnitine	rs1507101	A	G	0.004	0.5673	0.0009	9.625e-06	19.7531
carnitine	rs1544412	T	C	-0.0043	0.3552	0.0009	2.679e-06	22.8272
carnitine	rs1610649	T	C	-0.0049	0.6073	0.0009	7.915e-08	29.642
carnitine	rs17065231	T	C	-0.0092	0.094	0.0017	7.164e-08	29.2872
carnitine	rs17370344	A	C	-0.0047	0.6374	0.0009	1.659e-07	27.2716
carnitine	rs1760903	A	G	-0.0045	0.4432	0.0009	1.005e-06	25
carnitine	rs1812126	T	C	-0.0042	0.4696	0.0009	3.047e-06	21.7778
carnitine	rs1866570	C	G	-0.004	0.5838	0.0009	7.756e-06	19.7531
carnitine	rs1929425	T	C	0.0043	0.3937	0.0009	2.077e-06	22.8272
carnitine	rs1936602	T	C	0.0043	0.4194	0.0009	2.527e-06	22.8272
carnitine	rs2000364	T	G	0.0041	0.6346	0.0009	5.716e-06	20.7531
carnitine	rs2068985	C	G	-0.0041	0.3461	0.0009	6.76e-06	20.7531
carnitine	rs2114713	T	G	-0.005	0.58	0.0009	2.665e-08	30.8642
carnitine	rs2130882	T	C	0.0044	0.4864	0.0009	1.108e-06	23.9012
carnitine	rs2133813	T	C	0.0041	0.4438	0.0009	9.469e-06	20.7531
carnitine	rs2170082	A	G	-0.0047	0.5174	0.0009	2.159e-07	27.2716
carnitine	rs2279014	T	C	-0.005	0.367	0.0009	4.863e-08	30.8642
carnitine	rs2286460	A	G	-0.0045	0.5399	0.0009	8.359e-07	25
carnitine	rs2292871	A	G	0.0045	0.5826	0.0009	7.677e-07	25
carnitine	rs2309339	C	G	0.0041	0.6482	0.0009	7.055e-06	20.7531
carnitine	rs2327855	A	C	0.004	0.5796	0.0009	9.553e-06	19.7531
carnitine	rs2362839	A	G	-0.0041	0.5974	0.0009	5.149e-06	20.7531
carnitine	rs2396004	A	G	0.0049	0.4389	0.0009	4.315e-08	29.642
carnitine	rs2432560	T	G	0.0042	0.6276	0.0009	6.092e-06	21.7778
carnitine	rs2451996	A	G	0.0043	0.5799	0.0009	1.666e-06	22.8272
carnitine	rs2492788	T	C	0.0049	0.5457	0.0009	4.58e-08	29.642
carnitine	rs2504927	T	C	-0.0041	0.4387	0.0009	4.349e-06	20.7531
carnitine	rs2508305	T	C	-0.0079	0.8912	0.0017	4.051e-06	21.5952
carnitine	rs2544371	A	G	0.004	0.5575	0.0009	8.693e-06	19.7531
carnitine	rs2577264	A	G	0.0043	0.3826	0.0009	2.123e-06	22.8272
carnitine	rs2595993	A	C	-0.0042	0.4967	0.0009	2.877e-06	21.7778
carnitine	rs262273	C	G	-0.0042	0.3946	0.0009	2.755e-06	21.7778
carnitine	rs2702023	C	G	0.0045	0.4025	0.0009	8.563e-07	25
carnitine	rs2714684	C	G	-0.004	0.5415	0.0009	8.797e-06	19.7531
carnitine	rs2789599	A	G	0.0043	0.5029	0.0009	2.163e-06	22.8272
carnitine	rs2793471	T	C	0.0041	0.5669	0.0009	7.225e-06	20.7531
carnitine	rs288332	A	G	-0.0043	0.6294	0.0009	1.833e-06	22.8272
carnitine	rs294280	T	C	0.0042	0.3901	0.0009	3.432e-06	21.7778
carnitine	rs2961253	T	C	-0.005	0.55	0.001	5.733e-07	25
carnitine	rs2962321	T	C	-0.0077	0.8968	0.0017	6.011e-06	20.5156
carnitine	rs3127274	T	C	0.0043	0.4172	0.0009	2.09e-06	22.8272
carnitine	rs3128061	T	G	-0.0049	0.3975	0.0009	5.739e-08	29.642
carnitine	rs3736438	T	G	-0.0057	0.3889	0.0009	3.186e-10	40.1111
carnitine	rs378999	T	C	-0.0044	0.6369	0.0009	1.2e-06	23.9012
carnitine	rs3848713	T	C	-0.0044	0.4065	0.0009	1.112e-06	23.9012
carnitine	rs419291	T	C	0.0079	0.3667	0.0009	3.096e-18	77.0494
carnitine	rs4284335	A	G	-0.0046	0.4121	0.0009	3.534e-07	26.1235
carnitine	rs4305127	T	C	-0.005	0.404	0.001	5.733e-07	25
carnitine	rs4436868	T	C	0.0045	0.4973	0.0009	4.29e-07	25
carnitine	rs4504898	T	C	-0.0041	0.3869	0.0009	7.026e-06	20.7531
carnitine	rs4531372	A	G	-0.0045	0.4345	0.0009	7.129e-07	25
carnitine	rs459625	T	C	-0.0049	0.4343	0.0009	5.184e-08	29.642
carnitine	rs4633738	A	C	0.0041	0.4809	0.0009	5.382e-06	20.7531
carnitine	rs4634560	T	C	-0.009	0.906	0.002	6.795e-06	20.25
carnitine	rs4665406	T	C	-0.0043	0.3652	0.0009	1.938e-06	22.8272
carnitine	rs4669392	A	G	-0.004	0.4262	0.0009	9.293e-06	19.7531
carnitine	rs4672450	T	C	0.0044	0.4757	0.0009	1.355e-06	23.9012
carnitine	rs4713396	A	C	-0.0044	0.4478	0.0009	1.154e-06	23.9012
carnitine	rs4722438	A	G	0.0044	0.4414	0.0009	1.16e-06	23.9012
carnitine	rs4764292	T	C	0.0044	0.5797	0.0009	9.759e-07	23.9012
carnitine	rs4811828	T	C	0.0077	0.8787	0.0017	5.887e-06	20.5156
carnitine	rs4860022	T	C	-0.0055	0.3362	0.0009	9.602e-10	37.3457
carnitine	rs4861126	C	G	0.0043	0.411	0.0009	1.557e-06	22.8272
carnitine	rs4881523	T	C	0.0045	0.5372	0.0009	5.953e-07	25
carnitine	rs4888504	T	C	0.0046	0.4223	0.0009	2.675e-07	26.1235
carnitine	rs4940563	A	G	-0.005	0.526	0.001	5.733e-07	25
carnitine	rs496150	A	G	-0.004	0.6256	0.0009	9.878e-06	19.7531
carnitine	rs6471514	T	C	-0.0042	0.5379	0.0009	2.734e-06	21.7778
carnitine	rs6506736	A	G	0.0042	0.5205	0.0009	2.563e-06	21.7778
carnitine	rs6535870	T	C	-0.005	0.6539	0.0009	5.498e-08	30.8642
carnitine	rs6539588	T	C	0.0043	0.3875	0.0009	1.924e-06	22.8272
carnitine	rs6554156	T	C	0.0044	0.4037	0.0009	1.117e-06	23.9012
carnitine	rs6596361	T	C	0.0044	0.5945	0.0009	9.191e-07	23.9012
carnitine	rs6602640	T	G	0.008	0.8847	0.0017	2.498e-06	22.1453
carnitine	rs6709816	A	G	-0.0077	0.1494	0.0016	1.855e-06	23.1602
carnitine	rs6793266	T	C	-0.0043	0.3866	0.0009	2.921e-06	22.8272
carnitine	rs6852374	A	G	0.0041	0.5054	0.0009	4.441e-06	20.7531
carnitine	rs6862024	A	G	-0.0055	0.3691	0.0009	8.988e-10	37.3457
carnitine	rs6866597	T	G	0.0042	0.5194	0.0009	3.556e-06	21.7778
carnitine	rs6908972	T	G	-0.009	0.082	0.0018	7.99e-07	25
carnitine	rs700760	T	G	-0.0042	0.5499	0.0009	2.573e-06	21.7778
carnitine	rs7026148	T	C	-0.0045	0.386	0.0009	4.47e-07	25
carnitine	rs7038757	T	C	0.0041	0.6526	0.0009	6.125e-06	20.7531
carnitine	rs7162803	A	G	0.0048	0.5029	0.0009	8.504e-08	28.4444
carnitine	rs724752	T	C	0.0043	0.3696	0.0009	2.65e-06	22.8272
carnitine	rs729952	T	G	0.0042	0.4017	0.0009	2.738e-06	21.7778
carnitine	rs735315	T	C	0.0054	0.4943	0.0009	1.868e-09	36
carnitine	rs7435034	A	G	-0.0042	0.3617	0.0009	3.439e-06	21.7778
carnitine	rs7686890	T	C	0.004	0.3938	0.0009	7.99e-06	19.7531
carnitine	rs769809	A	G	0.0046	0.5723	0.0009	3.496e-07	26.1235
carnitine	rs7732790	A	C	-0.0042	0.59	0.0009	3.715e-06	21.7778
carnitine	rs778423	C	G	-0.0043	0.5289	0.0009	2.277e-06	22.8272
carnitine	rs7929841	T	C	0.0043	0.6502	0.0009	2.103e-06	22.8272
carnitine	rs7991989	T	C	0.0041	0.6115	0.0009	4.3e-06	20.7531
carnitine	rs8043243	T	C	-0.004	0.3641	0.0009	8.406e-06	19.7531
carnitine	rs8099879	A	C	0.005	0.383	0.001	5.733e-07	25
carnitine	rs8127674	A	G	-0.0041	0.59	0.0009	5.851e-06	20.7531
carnitine	rs8179836	C	G	0.0048	0.6288	0.0009	1.488e-07	28.4444
carnitine	rs844016	T	C	0.0047	0.5766	0.0009	2.218e-07	27.2716
carnitine	rs899584	T	C	-0.0047	0.356	0.0009	2.885e-07	27.2716
carnitine	rs9313491	C	G	0.0047	0.643	0.0009	6.09e-07	27.2716
carnitine	rs9383693	T	C	-0.0042	0.5534	0.0009	3.573e-06	21.7778
carnitine	rs9415053	C	G	-0.0042	0.4736	0.0009	2.824e-06	21.7778
carnitine	rs9419445	T	C	0.0042	0.5296	0.0009	3.457e-06	21.7778
carnitine	rs9557806	A	G	-0.0042	0.5506	0.0009	2.396e-06	21.7778
carnitine	rs9613019	T	C	-0.0041	0.4063	0.0009	7.419e-06	20.7531
carnitine	rs968103	T	C	0.0043	0.4463	0.0009	1.495e-06	22.8272
carnitine	rs977041	A	G	0.0044	0.4355	0.0009	1.269e-06	23.9012
carnitine	rs9838540	A	C	0.0047	0.6102	0.0009	1.795e-07	27.2716
carnitine	rs9842133	T	C	0.0064	0.6649	0.0009	4.2e-12	50.5679
carnitine	rs9880736	A	C	-0.0044	0.5431	0.0009	1.51e-06	23.9012
carnitine	rs989681	T	C	0.0041	0.5177	0.0009	7.363e-06	20.7531
carnitine	rs9942113	A	C	-0.0049	0.3764	0.0009	5.999e-08	29.642
carnitine	rs9947578	A	G	0.0043	0.5631	0.0009	3.942e-06	22.8272
carnitine	rs996408	T	C	-0.0046	0.5159	0.0009	3.667e-07	26.1235
choline	rs10194073	A	C	-0.007	0.7918	0.0015	6.329e-06	21.7778
choline	rs11058334	A	G	-0.0217	0.0228	0.0047	4.263e-06	21.3169
choline	rs11656215	T	C	-0.0079	0.498	0.0015	7.478e-08	27.7378
choline	rs11930490	A	G	-0.0076	0.803	0.0016	1.523e-06	22.5625
choline	rs12039115	T	C	-0.0088	0.1289	0.0017	1.93e-07	26.7958
choline	rs1417497	C	G	-0.0106	0.072	0.0023	5.352e-06	21.2401
choline	rs17497383	T	G	0.0157	0.0722	0.0034	5.336e-06	21.3227
choline	rs17642749	T	G	-0.0165	0.9518	0.0035	2.678e-06	22.2245
choline	rs2080224	A	G	-0.0112	0.9304	0.0024	1.973e-06	21.7778
choline	rs2297615	A	T	0.007	0.7752	0.0016	8.168e-06	19.1406
choline	rs2824226	A	G	0.0074	0.8186	0.0016	3.187e-06	21.3906
choline	rs3786284	A	G	0.0077	0.1481	0.0016	2.042e-06	23.1602
choline	rs4293599	C	G	0.0071	0.1775	0.0016	5.929e-06	19.6914
choline	rs4487482	A	G	0.0081	0.8039	0.0015	1.818e-07	29.16
choline	rs4538138	T	G	0.0071	0.1884	0.0016	6.085e-06	19.6914
choline	rs4784175	A	T	-0.0091	0.8586	0.002	8.644e-06	20.7025
choline	rs715	T	C	0.008	0.7088	0.0015	9.11e-08	28.4444
choline	rs7215931	A	G	0.0079	0.2013	0.0016	1.286e-06	24.3789
choline	rs7687295	A	G	0.0211	0.0249	0.0046	4.321e-06	21.0402
choline	rs8003323	C	G	0.031	0.987	0.007	9.486e-06	19.6122
choline	rs8033100	T	C	-0.0083	0.8565	0.0016	4.939e-07	26.9102
choline	rs9321388	A	G	-0.0072	0.1772	0.0016	7.577e-06	20.25
choline	rs9663814	A	G	0.0069	0.6163	0.0014	1.097e-06	24.2908
N-acetylornithine	rs10027133	T	C	-0.0203	0.7027	0.0043	2.092e-06	22.2872
N-acetylornithine	rs12644208	A	G	-0.0197	0.6293	0.0043	5.116e-06	20.9892
N-acetylornithine	rs1355074	A	G	-0.0193	0.2565	0.0043	8.809e-06	20.1455
N-acetylornithine	rs1509525	A	G	-0.019	0.2972	0.0043	7.59e-06	19.5241
N-acetylornithine	rs17075971	A	G	0.0264	0.1666	0.0056	2.233e-06	22.2245
N-acetylornithine	rs17314234	T	C	-0.0324	0.1023	0.0069	2.425e-06	22.0491
N-acetylornithine	rs1937336	A	T	0.0189	0.6597	0.0043	9.071e-06	19.3191
N-acetylornithine	rs2268365	T	C	0.0289	0.8731	0.0059	1.108e-06	23.9934
N-acetylornithine	rs6414862	A	G	-0.0202	0.6975	0.0044	3.335e-06	21.0764
N-acetylornithine	rs6546815	A	T	-0.0366	0.8703	0.0063	4.595e-09	33.7506
N-acetylornithine	rs6960555	A	T	-0.0379	0.4354	0.0076	5.546e-07	24.8686
N-acetylornithine	rs7309949	A	G	-0.132	0.0184	0.0277	1.933e-06	22.7085
N-acetylornithine	rs7553988	A	G	0.0203	0.2898	0.0043	2.223e-06	22.2872
N-acetylornithine	rs7573275	A	G	-0.1511	0.2739	0.0042	1e-200	1294.29
N-acetylornithine	rs9610113	A	G	-0.0208	0.3153	0.0043	1.25e-06	23.3986
N1-methyladenosine	rs10513863	A	G	0.0055	0.2661	0.0012	7.325e-06	21.0069
N1-methyladenosine	rs12662536	A	T	-0.0056	0.2919	0.0012	6.662e-06	21.7778
N1-methyladenosine	rs1490672	T	C	-0.0108	0.2361	0.0022	1.134e-06	24.0992
N1-methyladenosine	rs315988	T	C	0.0072	0.2367	0.0013	1.08e-08	30.6746
N1-methyladenosine	rs369402	A	G	-0.0055	0.3892	0.0012	5.864e-06	21.0069
N1-methyladenosine	rs414540	A	G	-0.0057	0.782	0.0013	6.97e-06	19.2249
N1-methyladenosine	rs6094988	C	G	0.0059	0.234	0.0013	3.139e-06	20.5976
N1-methyladenosine	rs6108469	A	G	0.0056	0.7569	0.0012	6.363e-06	21.7778
3-methyl-2-oxovalerate	rs10082580	A	T	-0.0259	0.0409	0.005	1.876e-07	26.8324
3-methyl-2-oxovalerate	rs10508868	A	G	0.0118	0.8446	0.0025	1.642e-06	22.2784
3-methyl-2-oxovalerate	rs10520795	T	C	-0.0842	0.0131	0.0189	8.271e-06	19.8473
3-methyl-2-oxovalerate	rs11084396	T	C	-0.011	0.544	0.002	3.798e-08	30.25
3-methyl-2-oxovalerate	rs11563662	A	G	0.0657	0.0136	0.0139	2.277e-06	22.3409
3-methyl-2-oxovalerate	rs11615860	A	G	-0.009	0.3917	0.0017	1.335e-07	28.0277
3-methyl-2-oxovalerate	rs11954603	T	C	0.0306	0.9767	0.0067	4.827e-06	20.859
3-methyl-2-oxovalerate	rs12220364	A	G	-0.0077	0.4107	0.0017	8.34e-06	20.5156
3-methyl-2-oxovalerate	rs12455580	T	C	0.0117	0.3104	0.0023	4.39e-07	25.8771
3-methyl-2-oxovalerate	rs1260326	T	C	0.01	0.406	0.0017	4.572e-09	34.6021
3-methyl-2-oxovalerate	rs12616616	A	G	0.0079	0.5527	0.0017	3.825e-06	21.5952
3-methyl-2-oxovalerate	rs1440581	T	C	-0.014	0.4586	0.0017	1.212e-16	67.8201
3-methyl-2-oxovalerate	rs16870228	A	G	0.0129	0.1456	0.0025	3.225e-07	26.6256
3-methyl-2-oxovalerate	rs17329328	T	C	0.0081	0.4292	0.0017	3.494e-06	22.7024
3-methyl-2-oxovalerate	rs1902781	T	G	0.0076	0.4272	0.0017	6.707e-06	19.9862
3-methyl-2-oxovalerate	rs2042324	C	G	-0.0079	0.5355	0.0017	3.926e-06	21.5952
3-methyl-2-oxovalerate	rs219908	T	C	-0.0076	0.407	0.0017	8.791e-06	19.9862
3-methyl-2-oxovalerate	rs2400078	C	G	0.0077	0.5495	0.0017	5.881e-06	20.5156
3-methyl-2-oxovalerate	rs2404519	A	G	0.0117	0.1587	0.0024	1.596e-06	23.7656
3-methyl-2-oxovalerate	rs2825115	T	C	0.009	0.568	0.002	6.795e-06	20.25
3-methyl-2-oxovalerate	rs429946	T	C	0.0178	0.0602	0.004	8.06e-06	19.8025
3-methyl-2-oxovalerate	rs4570993	T	C	0.0081	0.5322	0.0017	2.425e-06	22.7024
3-methyl-2-oxovalerate	rs6596867	A	C	0.009	0.543	0.002	6.795e-06	20.25
3-methyl-2-oxovalerate	rs6846111	T	C	-0.012	0.1508	0.0026	5.463e-06	21.3018
3-methyl-2-oxovalerate	rs699530	T	G	-0.008	0.5636	0.0017	2.782e-06	22.1453
3-methyl-2-oxovalerate	rs7006068	T	C	0.0082	0.6266	0.0017	2.081e-06	23.2664
3-methyl-2-oxovalerate	rs703147	T	C	0.0081	0.3801	0.0017	2.413e-06	22.7024
3-methyl-2-oxovalerate	rs7222769	T	C	0.0141	0.8765	0.003	2.971e-06	22.09
3-methyl-2-oxovalerate	rs7405977	T	C	-0.0114	0.3918	0.0023	1.173e-06	24.5671
3-methyl-2-oxovalerate	rs7761964	T	C	0.0175	0.6305	0.0033	1.709e-07	28.1221
[truncated: 4,280 more rows]

## Sheet: Table S3
Supplementary Table S3. Results of causal associations between dietary component intake and delirium
Dietary component intake	Method	nSNP	Beta	SE	OR (95%CI)	P value	FDR	MR-Egger intercept	P Heterogeneity	P Pleiotropy	P mrpresso
Beef intake	Inverse variance weighted	18	-0.25761	0.302571	0.773 (0.427- 1.399 )	0.394545	0.563636	-0.0121202	0.588706	0.356006	0.38
Beef intake	Maximum likelihood	18	-0.255919	0.297579	0.774 (0.432- 1.387 )	0.389787
Beef intake	MR Egger	18	0.044196	0.628173	1.045 (0.305- 3.58 )	0.944782
Beef intake	Weighted median	18	-0.290126	0.398557	0.748 (0.343- 1.634 )	0.46665
Beef intake	Weighted mode	18	-0.342728	0.579411	0.71 (0.228- 2.21 )	0.561962
Poultry intake	Inverse variance weighted	18	0.25707	0.267708	1.293 (0.765- 2.185 )	0.336922	0.561537	-0.00205981	0.920037	0.88501	0.897
Poultry intake	Maximum likelihood	18	0.263543	0.269919	1.302 (0.767- 2.209 )	0.328876
Poultry intake	MR Egger	18	0.313576	0.615355	1.368 (0.41- 4.571 )	0.617298
Poultry intake	Weighted median	18	0.382573	0.340401	1.466 (0.752- 2.857 )	0.26106
Poultry intake	Weighted mode	18	0.464115	0.468392	1.591 (0.635- 3.984 )	0.335644
Salad / raw vegetable intake	Inverse variance weighted	98	0.409308	0.375739	1.506 (0.721- 3.145 )	0.276003	0.552007	0.00064213	0.958977	0.710157	0.723
Salad / raw vegetable intake	Maximum likelihood	98	0.426012	0.382987	1.531 (0.723- 3.244 )	0.265992
Salad / raw vegetable intake	MR Egger	98	0.339818	1.39883	1.405 (0.091- 21.792 )	0.808578
Salad / raw vegetable intake	Weighted median	98	0.991398	0.529944	2.695 (0.954- 7.615 )	0.0613781
Salad / raw vegetable intake	Weighted mode	98	1.32194	1.24305	3.751 (0.328- 42.876 )	0.290213
Fresh fruit intake	Inverse variance weighted	159	-0.474363	0.325347	0.622 (0.329- 1.177 )	0.144835	0.362087	-0.00930129	0.29368	0.168062	0.18
Fresh fruit intake	Maximum likelihood	159	-0.474651	0.315185	0.622 (0.335- 1.154 )	0.132081
Fresh fruit intake	MR Egger	159	0.670807	1.13452	1.956 (0.212- 18.074 )	0.555189
Fresh fruit intake	Weighted median	159	-0.260401	0.47797	0.771 (0.302- 1.967 )	0.585886
Fresh fruit intake	Weighted mode	159	1.06366	1.14161	2.897 (0.309- 27.146 )	0.352904
Oily fish intake	Inverse variance weighted	176	-0.297695	0.191382	0.743 (0.51- 1.08 )	0.119828	0.342364	0.00847229	0.343641	0.677441	0.67
Oily fish intake	Maximum likelihood	176	-0.298048	0.194531	0.742 (0.507- 1.087 )	0.125489
Oily fish intake	MR Egger	176	-0.962417	0.725705	0.382 (0.092- 1.584 )	0.186517
Oily fish intake	Weighted median	176	-0.421164	0.295941	0.656 (0.367- 1.172 )	0.154698
Oily fish intake	Weighted mode	176	-0.677678	0.646598	0.508 (0.143- 1.803 )	0.296053
Non-oily fish intake	Inverse variance weighted	79	-0.0341389	0.366131	0.966 (0.472- 1.981 )	0.925711	0.925711	0.00583797	0.610147	0.141062	0.137
Non-oily fish intake	Maximum likelihood	79	-0.0331574	0.345636	0.967 (0.491- 1.905 )	0.923575
Non-oily fish intake	MR Egger	79	-0.5328	1.04119	0.587 (0.076- 4.517 )	0.610309
Non-oily fish intake	Weighted median	79	-0.199738	0.525697	0.819 (0.292- 2.295 )	0.703983
Non-oily fish intake	Weighted mode	79	-0.592839	1.09592	0.553 (0.065- 4.736 )	0.590085
Processed meat intake	Inverse variance weighted	146	0.0981806	0.2093	1.103 (0.732- 1.663 )	0.639005	0.798756	-0.0109971	0.289738	0.613552	0.619
Processed meat intake	Maximum likelihood	146	0.102496	0.213654	1.108 (0.729- 1.684 )	0.631422
Processed meat intake	MR Egger	146	0.912092	0.794036	2.49 (0.525- 11.804 )	0.252593
Processed meat intake	Weighted median	146	-0.104266	0.293201	0.901 (0.507- 1.601 )	0.722131
Processed meat intake	Weighted mode	146	-1.00046	0.899799	0.368 (0.063- 2.145 )	0.268035
Lamb/mutton intake	Inverse variance weighted	131	0.128877	0.312786	1.138 (0.616- 2.1 )	0.680318	0.800374	-0.00637733	0.521614	0.37197	0.363
Lamb/mutton intake	Maximum likelihood	131	0.134669	0.31389	1.144 (0.618- 2.117 )	0.6679
Lamb/mutton intake	MR Egger	131	0.795742	1.08405	2.216 (0.265- 18.55 )	0.464255
Lamb/mutton intake	Weighted median	131	0.559126	0.457265	1.749 (0.714- 4.286 )	0.22142
Lamb/mutton intake	Weighted mode	131	0.504578	1.18913	1.656 (0.161- 17.035 )	0.67203
Pork intake	Inverse variance weighted	85	-0.0919438	0.384994	0.912 (0.429- 1.94 )	0.811246	0.853943	-0.00186217	0.845059	0.802494	0.807
Pork intake	Maximum likelihood	85	-0.0928187	0.393006	0.911 (0.422- 1.969 )	0.813296
Pork intake	MR Egger	85	0.0941975	1.02459	1.099 (0.147- 8.186 )	0.92697
Pork intake	Weighted median	85	0.108767	0.577521	1.115 (0.359- 3.458 )	0.850615
Pork intake	Weighted mode	85	-0.283182	1.33818	0.753 (0.055- 10.378 )	0.832918
Cheese intake	Inverse variance weighted	185	-0.369523	0.165049	0.691 (0.5- 0.955 )	0.0251641	0.16776	-0.00377958	0.653269	0.93997	0.946
Cheese intake	Maximum likelihood	185	-0.371331	0.167814	0.69 (0.496- 0.958 )	0.0269151
Cheese intake	MR Egger	185	-0.112942	0.59363	0.893 (0.279- 2.859 )	0.849318
Cheese intake	Weighted median	185	-0.538457	0.245246	0.584 (0.361- 0.944 )	0.0281222
Cheese intake	Weighted mode	185	-0.978879	0.708912	0.376 (0.094- 1.508 )	0.16901
Milk type used: Full cream	Inverse variance weighted	43	0.867369	1.59502	2.381 (0.104- 54.25 )	0.58658	0.782107	0.000980842	0.955411	0.410044	0.404
Milk type used: Full cream	Maximum likelihood	43	0.896119	1.60378	2.45 (0.106- 56.8 )	0.57633
Milk type used: Full cream	MR Egger	43	0.568558	5.5515	1.766 (0- 93853.782 )	0.918926
Milk type used: Full cream	Weighted median	43	4.88237	2.30613	131.943 (1.437- 12117.308 )	0.0342494
Milk type used: Full cream	Weighted mode	43	7.75322	4.67384	2329.065 (0.245- 22163169.444 )	0.104595
Bread intake	Inverse variance weighted	123	0.413231	0.235127	1.512 (0.953- 2.397 )	0.0788357	0.315343	0.00100972	0.919544	0.706129	0.713
Bread intake	Maximum likelihood	123	0.428219	0.239603	1.535 (0.959- 2.454 )	0.0739056
Bread intake	MR Egger	123	0.338944	0.77067	1.403 (0.31- 6.356 )	0.660864
Bread intake	Weighted median	123	0.114599	0.351606	1.121 (0.563- 2.234 )	0.744477
Bread intake	Weighted mode	123	-0.678987	0.800645	0.507 (0.106- 2.436 )	0.398071
Cereal intake	Inverse variance weighted	178	-0.28863	0.211645	0.749 (0.495- 1.135 )	0.172647	0.38366	0.00278927	0.751187	0.462854	0.469
Cereal intake	Maximum likelihood	178	-0.292006	0.215099	0.747 (0.49- 1.138 )	0.174608
Cereal intake	MR Egger	178	-0.528375	0.784185	0.59 (0.127- 2.742 )	0.50133
Cereal intake	Weighted median	178	-0.439143	0.322642	0.645 (0.342- 1.213 )	0.173487
Cereal intake	Weighted mode	178	-0.572509	0.881179	0.564 (0.1- 3.173 )	0.516724
Salt added to food	Inverse variance weighted	255	0.539487	0.165798	1.715 (1.239- 2.374 )	0.0011384	0.0227681	-0.00112276	0.859637	0.260755	0.243
Salt added to food	Maximum likelihood	255	0.552792	0.164352	1.738 (1.259- 2.399 )	0.000769716
Salt added to food	MR Egger	255	0.627895	0.526336	1.874 (0.668- 5.257 )	0.234004
Salt added to food	Weighted median	255	0.544058	0.239096	1.723 (1.078- 2.753 )	0.0228775
Salt added to food	Weighted mode	255	0.981013	0.669266	2.667 (0.718- 9.902 )	0.143938
Tea intake	Inverse variance weighted	153	-0.189317	0.176024	0.828 (0.586- 1.168 )	0.282143	0.512987	0.000381798	0.95379	0.694666	0.7
Tea intake	Maximum likelihood	153	-0.191716	0.178734	0.826 (0.582- 1.172 )	0.283436
Tea intake	MR Egger	153	-0.213799	0.457033	0.808 (0.33- 1.978 )	0.640604
Tea intake	Weighted median	153	-0.0380484	0.328137	0.963 (0.506- 1.831 )	0.90769
Tea intake	Weighted mode	153	-0.0966347	0.486374	0.908 (0.35- 2.355 )	0.842776
Coffee intake	Inverse variance weighted	127	-0.519143	0.241737	0.595 (0.37- 0.956 )	0.0317497	0.158748	0.00332191	0.597345	0.255457	0.275
Coffee intake	Maximum likelihood	127	-0.522258	0.236228	0.593 (0.373- 0.942 )	0.0270484
Coffee intake	MR Egger	127	-0.768841	0.53018	0.464 (0.164- 1.31 )	0.149521
Coffee intake	Weighted median	127	-0.280499	0.389745	0.755 (0.352- 1.622 )	0.47171
Coffee intake	Weighted mode	127	-0.614976	0.474344	0.541 (0.213- 1.37 )	0.197181
Water intake	Inverse variance weighted	168	0.195544	0.215428	1.216 (0.797- 1.855 )	0.364036	0.560055	-0.00263818	0.732896	0.311853	0.309
Water intake	Maximum likelihood	168	0.201521	0.214176	1.223 (0.804- 1.861 )	0.346751
Water intake	MR Egger	168	0.406038	0.652535	1.501 (0.418- 5.392 )	0.534633
Water intake	Weighted median	168	0.17923	0.36837	1.196 (0.581- 2.463 )	0.626578
Water intake	Weighted mode	168	0.762559	0.784928	2.144 (0.46- 9.984 )	0.332704
Type of fat/oil used in cooking: Polyunsaturated margarine	Inverse variance weighted	18	-0.205026	0.795948	0.815 (0.171- 3.877 )	0.796725	0.88525	0.000836465	0.972307	0.71785	0.721
Type of fat/oil used in cooking: Polyunsaturated margarine	Maximum likelihood	18	-0.19807	0.809494	0.82 (0.168- 4.009 )	0.806701
Type of fat/oil used in cooking: Polyunsaturated margarine	MR Egger	18	-0.266591	1.91881	0.766 (0.018- 32.926 )	0.891235
Type of fat/oil used in cooking: Polyunsaturated margarine	Weighted median	18	0.796531	1.1483	2.218 (0.234- 21.056 )	0.487895
Type of fat/oil used in cooking: Polyunsaturated margarine	Weighted mode	18	1.21732	1.95001	3.378 (0.074- 154.368 )	0.540741
Type of fat/oil used in cooking: Low fat polyunsaturated margarine	Inverse variance weighted	20	-3.12287	1.1645	0.044 (0.004- 0.432 )	0.00732435	0.0732435	-0.00485808	0.814738	0.970918	0.974
Type of fat/oil used in cooking: Low fat polyunsaturated margarine	Maximum likelihood	20	-3.02354	1.17892	0.049 (0.005- 0.49 )	0.0103277
Type of fat/oil used in cooking: Low fat polyunsaturated margarine	MR Egger	20	-2.57552	2.57971	0.076 (0- 11.95 )	0.331331
Type of fat/oil used in cooking: Low fat polyunsaturated margarine	Weighted median	20	-3.19084	1.5822	0.041 (0.002- 0.914 )	0.0437261
Type of fat/oil used in cooking: Low fat polyunsaturated margarine	Weighted mode	20	-3.66152	2.20857	0.026 (0- 1.949 )	0.113763
Type of fat/oil used in cooking: Normal fat polyunsaturated margarine	Inverse variance weighted	33	-2.24467	1.29986	0.106 (0.008- 1.354 )	0.0841929	0.280643	0.0244038	0.240591	0.803968	0.791
Type of fat/oil used in cooking: Normal fat polyunsaturated margarine	Maximum likelihood	33	-2.26808	1.32599	0.104 (0.008- 1.392 )	0.0871777
Type of fat/oil used in cooking: Normal fat polyunsaturated margarine	MR Egger	33	-5.05254	2.68277	0.006 (0- 1.228 )	0.0690675
Type of fat/oil used in cooking: Normal fat polyunsaturated margarine	Weighted median	33	-2.73129	1.84222	0.065 (0.002- 2.41 )	0.13818
Type of fat/oil used in cooking: Normal fat polyunsaturated margarine	Weighted mode	33	-2.23128	3.37197	0.107 (0- 79.661 )	0.512891
Abbreviations: IVW, Inverse variance weighted; OR, odds ratio; CI, confidence interval; FDR, false discovery rate. Bold font value, P < 0.05 in IVW analysis..

## Sheet: Table S4
Supplementary Table S4. Results of causal associations between blood metabolites and delirium
Metabolites	Method	nSNP	Beta	SE	OR (95%CI)	P value	FDR	MR-Egger intercept	P Heterogeneity	P Pleiotropy	P mrpresso
gamma-glutamylglutamine	Inverse variance weighted	20	0.549609	0.437252	1.733 (0.735- 4.082)	0.208767	0.972501	-0.0119377	0.967217	0.84038	0.974
gamma-glutamylglutamine	Maximum likelihood	20	0.567425	0.444035	1.764 (0.739- 4.211)	0.201291
gamma-glutamylglutamine	MR Egger	20	0.677564	0.763735	1.969 (0.441- 8.798)	0.386687
gamma-glutamylglutamine	Weighted median	20	0.36955	0.63554	1.447 (0.416- 5.029)	0.560921
gamma-glutamylglutamine	Weighted mode	20	0.376904	0.619273	1.458 (0.433- 4.907)	0.549982
alanine	Inverse variance weighted	37	-0.305142	0.482507	0.737 (0.286- 1.898)	0.527119	0.972501	-0.00812234	0.440369	0.823283	0.444
alanine	Maximum likelihood	37	-0.309401	0.488511	0.734 (0.282- 1.912)	0.526501
alanine	MR Egger	37	-0.701729	1.82914	0.496 (0.014- 17.875)	0.703566
alanine	Weighted median	37	-0.401771	0.678059	0.669 (0.177- 2.527)	0.553495
alanine	Weighted mode	37	-0.462422	1.08005	0.63 (0.076- 5.23)	0.671094
creatinine	Inverse variance weighted	25	-1.06491	0.741252	0.345 (0.081- 1.474)	0.150823	0.972501	0.00448378	0.466507	0.340935	0.5
creatinine	Maximum likelihood	25	-1.08122	0.769505	0.339 (0.075- 1.533)	0.159996
creatinine	MR Egger	25	0.451907	1.72693	1.571 (0.053- 46.372)	0.795896
creatinine	Weighted median	25	-0.593155	1.07901	0.553 (0.067- 4.58)	0.58251
creatinine	Weighted mode	25	-0.0331943	1.36952	0.967 (0.066- 14.169)	0.980863
gamma-tocopherol	Inverse variance weighted	13	0.00412134	0.217488	1.004 (0.656- 1.538)	0.984881	0.996941	-0.0060269	0.911418	0.364616	0.916
gamma-tocopherol	Maximum likelihood	13	0.00422169	0.219811	1.004 (0.653- 1.545)	0.984677
gamma-tocopherol	MR Egger	13	0.385937	0.458594	1.471 (0.599- 3.614)	0.417952
gamma-tocopherol	Weighted median	13	0.235342	0.298689	1.265 (0.705- 2.272)	0.430745
gamma-tocopherol	Weighted mode	13	0.277902	0.335328	1.32 (0.684- 2.548)	0.423427
2-tetradecenoyl carnitine	Inverse variance weighted	19	0.201159	0.209718	1.223 (0.811- 1.844)	0.337463	0.972501	-0.024464	0.694727	0.478936	0.698
2-tetradecenoyl carnitine	Maximum likelihood	19	0.207533	0.214686	1.231 (0.808- 1.874)	0.333703
2-tetradecenoyl carnitine	MR Egger	19	-0.0430656	0.39722	0.958 (0.44- 2.086)	0.914934
2-tetradecenoyl carnitine	Weighted median	19	0.0798624	0.301817	1.083 (0.599- 1.957)	0.791314
2-tetradecenoyl carnitine	Weighted mode	19	0.10477	0.380211	1.11 (0.527- 2.34)	0.786026
4-androsten-3beta,17beta-diol disulfate 2*	Inverse variance weighted	18	0.221481	0.284151	1.248 (0.715- 2.178)	0.435717	0.972501	-0.000430199	0.720199	0.361884	0.686
4-androsten-3beta,17beta-diol disulfate 2*	Maximum likelihood	18	0.229176	0.288444	1.258 (0.714- 2.213)	0.42689
4-androsten-3beta,17beta-diol disulfate 2*	MR Egger	18	-0.656717	0.977831	0.519 (0.076- 3.525)	0.511416
4-androsten-3beta,17beta-diol disulfate 2*	Weighted median	18	0.160984	0.397597	1.175 (0.539- 2.561)	0.685556
4-androsten-3beta,17beta-diol disulfate 2*	Weighted mode	18	-0.495059	0.696345	0.61 (0.156- 2.386)	0.486763
3-dehydrocarnitine*	Inverse variance weighted	22	0.315282	0.429822	1.371 (0.59- 3.183)	0.463242	0.972501	0.0461498	0.542729	0.705217	0.565
3-dehydrocarnitine*	Maximum likelihood	22	0.328934	0.437422	1.389 (0.59- 3.275)	0.452062
3-dehydrocarnitine*	MR Egger	22	-0.157319	1.3044	0.854 (0.066- 11.016)	0.905206
3-dehydrocarnitine*	Weighted median	22	0.745516	0.611595	2.108 (0.636- 6.988)	0.222856
3-dehydrocarnitine*	Weighted mode	22	0.783602	0.730611	2.189 (0.523- 9.167)	0.295653
1-docosahexaenoylglycerophosphocholine*	Inverse variance weighted	8	0.804473	0.518044	2.236 (0.81- 6.171)	0.120446	0.972501	-0.000214455	0.712058	0.547422	0.737
1-docosahexaenoylglycerophosphocholine*	Maximum likelihood	8	0.826345	0.523804	2.285 (0.818- 6.379)	0.114661
1-docosahexaenoylglycerophosphocholine*	MR Egger	8	1.74563	1.56487	5.729 (0.267- 123.072)	0.307306
1-docosahexaenoylglycerophosphocholine*	Weighted median	8	0.80706	0.690038	2.241 (0.58- 8.667)	0.242167
1-docosahexaenoylglycerophosphocholine*	Weighted mode	8	1.0443	0.807616	2.841 (0.584- 13.835)	0.237024
cis-4-decenoyl carnitine	Inverse variance weighted	9	-0.397734	0.380033	0.672 (0.319- 1.415)	0.295294	0.972501	-0.0153449	0.394801	0.148449	0.384
cis-4-decenoyl carnitine	Maximum likelihood	9	-0.404447	0.374698	0.667 (0.32- 1.391)	0.280413
cis-4-decenoyl carnitine	MR Egger	9	-1.37252	0.705564	0.253 (0.064- 1.01)	0.0928098
cis-4-decenoyl carnitine	Weighted median	9	-0.58045	0.456155	0.56 (0.229- 1.368)	0.203201
cis-4-decenoyl carnitine	Weighted mode	9	-0.762562	0.470123	0.466 (0.186- 1.172)	0.14345
alpha-hydroxyisovalerate	Inverse variance weighted	14	-0.17997	0.311892	0.835 (0.453- 1.539)	0.563922	0.972501	-0.0286221	0.85682	0.628073	0.778
alpha-hydroxyisovalerate	Maximum likelihood	14	-0.178432	0.314516	0.837 (0.452- 1.55)	0.570494
alpha-hydroxyisovalerate	MR Egger	14	-0.61048	0.920426	0.543 (0.089- 3.299)	0.519704
alpha-hydroxyisovalerate	Weighted median	14	-0.357079	0.409594	0.7 (0.314- 1.562)	0.383324
alpha-hydroxyisovalerate	Weighted mode	14	-0.350209	0.502032	0.705 (0.263- 1.885)	0.497725
2-hydroxystearate	Inverse variance weighted	34	1.07568	0.418141	2.932 (1.292- 6.654)	0.0100956	0.529926	-0.00830504	0.932879	0.89252	0.898
2-hydroxystearate	Maximum likelihood	34	1.10913	0.43817	3.032 (1.284- 7.156)	0.0113651
2-hydroxystearate	MR Egger	34	0.990715	0.751036	2.693 (0.618- 11.737)	0.196487
2-hydroxystearate	Weighted median	34	0.752263	0.690774	2.122 (0.548- 8.217)	0.276148
2-hydroxystearate	Weighted mode	34	0.782473	0.668452	2.187 (0.59- 8.106)	0.250154
gamma-glutamylvaline	Inverse variance weighted	15	0.66801	0.58058	1.95 (0.625- 6.086)	0.2499	0.972501	-0.00834858	0.999255	0.421681	1
gamma-glutamylvaline	Maximum likelihood	15	0.677203	0.584958	1.968 (0.625- 6.195)	0.246988
gamma-glutamylvaline	MR Egger	15	-1.2062	2.3323	0.299 (0.003- 28.937)	0.613724
gamma-glutamylvaline	Weighted median	15	0.534657	0.786631	1.707 (0.365- 7.976)	0.496707
gamma-glutamylvaline	Weighted mode	15	0.432372	0.981986	1.541 (0.225- 10.56)	0.666439
1-myristoylglycerophosphocholine	Inverse variance weighted	6	0.306106	0.433512	1.358 (0.581- 3.177)	0.480121	0.972501	0.0112223	0.753216	0.441888	0.759
1-myristoylglycerophosphocholine	Maximum likelihood	6	0.312888	0.436842	1.367 (0.581- 3.219)	0.473837
1-myristoylglycerophosphocholine	MR Egger	6	1.08395	1.01001	2.956 (0.408- 21.404)	0.34361
1-myristoylglycerophosphocholine	Weighted median	6	0.313636	0.564926	1.368 (0.452- 4.141)	0.578772
1-myristoylglycerophosphocholine	Weighted mode	6	0.357334	0.59548	1.43 (0.445- 4.593)	0.574613
decanoylcarnitine	Inverse variance weighted	14	0.0694565	0.310548	1.072 (0.583- 1.97)	0.823023	0.981498	0.020755	0.117771	0.838063	0.131
decanoylcarnitine	Maximum likelihood	14	0.0733628	0.259824	1.076 (0.647- 1.791)	0.77767
decanoylcarnitine	MR Egger	14	0.174944	0.599326	1.191 (0.368- 3.856)	0.775347
decanoylcarnitine	Weighted median	14	0.45328	0.395806	1.573 (0.724- 3.418)	0.252123
decanoylcarnitine	Weighted mode	14	0.43918	0.478322	1.551 (0.608- 3.962)	0.375252
myristate (14:0)	Inverse variance weighted	22	0.0256734	0.391657	1.026 (0.476- 2.211)	0.947735	0.991725	0.00870303	0.451973	0.131891	0.488
myristate (14:0)	Maximum likelihood	22	0.0267057	0.397691	1.027 (0.471- 2.239)	0.946461
myristate (14:0)	MR Egger	22	-0.919281	0.717222	0.399 (0.098- 1.627)	0.2146
myristate (14:0)	Weighted median	22	-0.0909914	0.549204	0.913 (0.311- 2.679)	0.86841
myristate (14:0)	Weighted mode	22	0.0469852	0.658773	1.048 (0.288- 3.812)	0.943816
caprate (10:0)	Inverse variance weighted	30	-0.580273	0.419634	0.56 (0.246- 1.274)	0.166724	0.972501	-0.0218306	0.667684	0.558749	0.753
caprate (10:0)	Maximum likelihood	30	-0.589371	0.426123	0.555 (0.241- 1.279)	0.166634
caprate (10:0)	MR Egger	30	-0.920787	0.712173	0.398 (0.099- 1.608)	0.206604
caprate (10:0)	Weighted median	30	-0.63361	0.637897	0.531 (0.152- 1.853)	0.320574
caprate (10:0)	Weighted mode	30	-0.74567	0.580318	0.474 (0.152- 1.48)	0.208984
HWESASXX*	Inverse variance weighted	6	0.356439	0.340921	1.428 (0.732- 2.786)	0.295784	0.972501	0.0111784	0.864216	0.604312	0.893
HWESASXX*	Maximum likelihood	6	0.359888	0.344103	1.433 (0.73- 2.813)	0.29562
HWESASXX*	MR Egger	6	1.18436	1.51292	3.269 (0.168- 63.414)	0.477477
HWESASXX*	Weighted median	6	0.370816	0.408239	1.449 (0.651- 3.225)	0.363704
HWESASXX*	Weighted mode	6	0.378506	0.507893	1.46 (0.54- 3.951)	0.48965
dimethylarginine (SDMA + ADMA)	Inverse variance weighted	31	-0.510298	0.595159	0.6 (0.187- 1.927)	0.391216	0.972501	-0.0253946	0.675553	0.52157	0.735
dimethylarginine (SDMA + ADMA)	Maximum likelihood	31	-0.52352	0.605273	0.592 (0.181- 1.94)	0.387076
dimethylarginine (SDMA + ADMA)	MR Egger	31	0.603817	1.81739	1.829 (0.052- 64.451)	0.742095
dimethylarginine (SDMA + ADMA)	Weighted median	31	0.273731	0.85791	1.315 (0.245- 7.066)	0.749676
dimethylarginine (SDMA + ADMA)	Weighted mode	31	0.347061	1.1871	1.415 (0.138- 14.495)	0.772023
gamma-glutamylisoleucine*	Inverse variance weighted	25	-0.320614	0.370414	0.726 (0.351- 1.5)	0.386733	0.972501	0.0190214	0.354233	0.942857	0.249
gamma-glutamylisoleucine*	Maximum likelihood	25	-0.327242	0.36374	0.721 (0.353- 1.471)	0.368302
gamma-glutamylisoleucine*	MR Egger	25	-0.257467	0.949978	0.773 (0.12- 4.975)	0.78879
gamma-glutamylisoleucine*	Weighted median	25	-0.194693	0.525952	0.823 (0.294- 2.308)	0.711254
gamma-glutamylisoleucine*	Weighted mode	25	-0.204186	0.590847	0.815 (0.256- 2.596)	0.732668
1-stearoylglycerophosphoinositol	Inverse variance weighted	7	0.0387921	0.355336	1.04 (0.518- 2.086)	0.913068	0.991725	0.0216657	0.735176	0.963824	0.739
1-stearoylglycerophosphoinositol	Maximum likelihood	7	0.0394666	0.359362	1.04 (0.514- 2.104)	0.912549
1-stearoylglycerophosphoinositol	MR Egger	7	0.0126566	0.653333	1.013 (0.281- 3.644)	0.985293
1-stearoylglycerophosphoinositol	Weighted median	7	-0.196363	0.463527	0.822 (0.331- 2.038)	0.671837
1-stearoylglycerophosphoinositol	Weighted mode	7	-0.199254	0.508415	0.819 (0.302- 2.219)	0.708664
N-acetylornithine	Inverse variance weighted	14	-0.203579	0.199023	0.816 (0.552- 1.205)	0.306359	0.972501	-0.0290877	0.193062	0.542321	0.398
N-acetylornithine	Maximum likelihood	14	-0.199005	0.174398	0.82 (0.582- 1.154)	0.253829
N-acetylornithine	MR Egger	14	-0.319454	0.275116	0.727 (0.424- 1.246)	0.268154
N-acetylornithine	Weighted median	14	-0.262069	0.189496	0.769 (0.531- 1.116)	0.16667
N-acetylornithine	Weighted mode	14	-0.261869	0.189166	0.77 (0.531- 1.115)	0.189559
glucose	Inverse variance weighted	37	-0.0149504	0.491404	0.985 (0.376- 2.581)	0.975729	0.991725	0.00567395	0.426802	0.537003	0.49
glucose	Maximum likelihood	37	-0.0153927	0.493756	0.985 (0.374- 2.592)	0.97513
glucose	MR Egger	37	0.476915	0.931661	1.611 (0.259- 10.004)	0.611937
glucose	Weighted median	37	-0.182215	0.728581	0.833 (0.2- 3.476)	0.802514
glucose	Weighted mode	37	-0.152736	0.833597	0.858 (0.168- 4.398)	0.85565
stearoylcarnitine	Inverse variance weighted	7	1.2708	0.738943	3.564 (0.837- 15.167)	0.0854764	0.972501	-0.011643	0.178483	0.0762074	0.23
stearoylcarnitine	Maximum likelihood	7	1.38208	0.634988	3.983 (1.147- 13.827)	0.0295151
stearoylcarnitine	MR Egger	7	-2.58887	1.83423	0.075 (0.002- 2.735)	0.21721
stearoylcarnitine	Weighted median	7	1.27015	0.857971	3.561 (0.663- 19.14)	0.138764
stearoylcarnitine	Weighted mode	7	1.29912	1.18975	3.666 (0.356- 37.752)	0.31676
ADpSGEGDFXAEGGGVR*	Inverse variance weighted	7	0.119636	0.263902	1.127 (0.672- 1.891)	0.650306	0.972501	-0.0100026	0.42028	0.802428	0.484
ADpSGEGDFXAEGGGVR*	Maximum likelihood	7	0.123355	0.267515	1.131 (0.67- 1.911)	0.644717
ADpSGEGDFXAEGGGVR*	MR Egger	7	-0.0435776	0.681973	0.957 (0.252- 3.644)	0.951526
ADpSGEGDFXAEGGGVR*	Weighted median	7	0.126294	0.347055	1.135 (0.575- 2.24)	0.715931
ADpSGEGDFXAEGGGVR*	Weighted mode	7	0.129859	0.398953	1.139 (0.521- 2.489)	0.755855
glycerol 3-phosphate (G3P)	Inverse variance weighted	12	-0.0419878	0.617565	0.959 (0.286- 3.217)	0.945794	0.991725	0.00305499	0.963764	0.716897	0.977
glycerol 3-phosphate (G3P)	Maximum likelihood	12	-0.0415093	0.621486	0.959 (0.284- 3.243)	0.946748
glycerol 3-phosphate (G3P)	MR Egger	12	0.453939	1.46583	1.575 (0.089- 27.854)	0.763161
glycerol 3-phosphate (G3P)	Weighted median	12	0.277413	0.836119	1.32 (0.256- 6.795)	0.740051
glycerol 3-phosphate (G3P)	Weighted mode	12	0.511252	0.994351	1.667 (0.237- 11.707)	0.617314
gamma-glutamyltyrosine	Inverse variance weighted	42	-0.105553	0.447537	0.9 (0.374- 2.163)	0.813547	0.981498	-0.00965527	0.47649	0.444381	0.561
gamma-glutamyltyrosine	Maximum likelihood	42	-0.100761	0.457086	0.904 (0.369- 2.215)	0.825526
gamma-glutamyltyrosine	MR Egger	42	-1.30138	1.61188	0.272 (0.012- 6.41)	0.424229
gamma-glutamyltyrosine	Weighted median	42	-0.514452	0.65935	0.598 (0.164- 2.177)	0.435249
gamma-glutamyltyrosine	Weighted mode	42	-0.623113	1.24272	0.536 (0.047- 6.126)	0.618764
1-arachidonoylglycerophosphoinositol*	Inverse variance weighted	18	0.147158	0.385056	1.159 (0.545- 2.464)	0.702333	0.972501	0.00875347	0.322773	0.948949	0.387
1-arachidonoylglycerophosphoinositol*	Maximum likelihood	18	0.153233	0.368466	1.166 (0.566- 2.4)	0.677508
1-arachidonoylglycerophosphoinositol*	MR Egger	18	0.0959696	0.881434	1.101 (0.196- 6.194)	0.914652
1-arachidonoylglycerophosphoinositol*	Weighted median	18	0.149887	0.515425	1.162 (0.423- 3.19)	0.771202
1-arachidonoylglycerophosphoinositol*	Weighted mode	18	0.101308	0.553889	1.107 (0.374- 3.277)	0.857038
proline	Inverse variance weighted	31	-0.017006	0.422862	0.983 (0.429- 2.252)	0.967921	0.991725	0.0215686	0.727504	0.601267	0.819
proline	Maximum likelihood	31	-0.0174757	0.427889	0.983 (0.425- 2.273)	0.967422
proline	MR Egger	31	0.360846	0.830801	1.435 (0.282- 7.31)	0.66726
proline	Weighted median	31	0.404721	0.628383	1.499 (0.437- 5.136)	0.519532
proline	Weighted mode	31	0.359427	0.701582	1.433 (0.362- 5.666)	0.612186
phosphate	Inverse variance weighted	5	0.250559	1.15295	1.285 (0.134- 12.309)	0.82796	0.981498	0.0628046	0.385066	0.367487	0.448
phosphate	Maximum likelihood	5	0.259569	1.15106	1.296 (0.136- 12.375)	0.821586
phosphate	MR Egger	5	2.35261	2.28771	10.513 (0.119- 931.249)	0.379437
phosphate	Weighted median	5	-0.0521447	1.43872	0.949 (0.057- 15.923)	0.971088
phosphate	Weighted mode	5	0.187814	1.60269	1.207 (0.052- 27.913)	0.912361
guanosine	Inverse variance weighted	13	-0.0805426	0.224029	0.923 (0.595- 1.431)	0.719207	0.972501	0.0136786	0.150471	0.550993	0.172
guanosine	Maximum likelihood	13	-0.0808931	0.194064	0.922 (0.63- 1.349)	0.676797
guanosine	MR Egger	13	0.289097	0.643466	1.335 (0.378- 4.713)	0.661952
guanosine	Weighted median	13	-0.166823	0.280141	0.846 (0.489- 1.466)	0.551512
guanosine	Weighted mode	13	-0.253968	0.386831	0.776 (0.363- 1.656)	0.523871
myo-inositol	Inverse variance weighted	37	0.0862243	0.423925	1.09 (0.475- 2.502)	0.838826	0.981498	0.0234579	0.243988	0.176683	0.275
myo-inositol	Maximum likelihood	37	0.0919731	0.40737	1.096 (0.493- 2.436)	0.821378
myo-inositol	MR Egger	37	-0.92398	0.843842	0.397 (0.076- 2.075)	0.281009
myo-inositol	Weighted median	37	0.428807	0.631496	1.535 (0.445- 5.294)	0.497116
myo-inositol	Weighted mode	37	0.957768	1.12781	2.606 (0.286- 23.767)	0.401368
lysine	Inverse variance weighted	22	0.171672	0.900071	1.187 (0.203- 6.93)	0.848736	0.984869	0.000340925	0.164303	0.638615	0.208
lysine	Maximum likelihood	22	0.178973	0.807315	1.196 (0.246- 5.82)	0.824555
lysine	MR Egger	22	-1.86413	4.36638	0.155 (0- 807.524)	0.673992
lysine	Weighted median	22	-0.214925	1.16609	0.807 (0.082- 7.93)	0.853769
lysine	Weighted mode	22	-0.197076	1.25028	0.821 (0.071- 9.521)	0.876258
glycine	Inverse variance weighted	25	-0.25142	0.278026	0.778 (0.451- 1.341)	0.365834	0.972501	-0.0164918	0.49131	0.400276	0.542
glycine	Maximum likelihood	25	-0.255459	0.280721	0.775 (0.447- 1.343)	0.362816
glycine	MR Egger	25	0.0434834	0.442387	1.044 (0.439- 2.486)	0.922551
glycine	Weighted median	25	-0.0905259	0.356525	0.913 (0.454- 1.837)	0.799563
glycine	Weighted mode	25	-0.0884333	0.363781	0.915 (0.449- 1.867)	0.809998
citrulline	Inverse variance weighted	39	-0.0738423	0.482369	0.929 (0.361- 2.391)	0.878333	0.991725	0.00838349	0.429991	0.24578	0.445
citrulline	Maximum likelihood	39	-0.0763671	0.4861	0.926 (0.357- 2.402)	0.875165
citrulline	MR Egger	39	-1.45592	1.26634	0.233 (0.019- 2.79)	0.257642
citrulline	Weighted median	39	-0.218092	0.696299	0.804 (0.205- 3.148)	0.754116
citrulline	Weighted mode	39	-0.328452	1.00168	0.72 (0.101- 5.129)	0.744787
butyrylcarnitine	Inverse variance weighted	24	-0.03905	0.141011	0.962 (0.729- 1.268)	0.781834	0.981498	-0.00595675	0.692655	0.0946617	0.662
butyrylcarnitine	Maximum likelihood	24	-0.0396005	0.142046	0.961 (0.728- 1.27)	0.780409
butyrylcarnitine	MR Egger	24	-0.306521	0.208173	0.736 (0.489- 1.107)	0.155067
butyrylcarnitine	Weighted median	24	-0.108986	0.188486	0.897 (0.62- 1.298)	0.563116
butyrylcarnitine	Weighted mode	24	-0.125275	0.183328	0.882 (0.616- 1.264)	0.501221
1-palmitoylglycerol (1-monopalmitin)	Inverse variance weighted	12	0.567568	0.532275	1.764 (0.621- 5.007)	0.286285	0.972501	0.0103718	0.422736	0.0596075	0.372
1-palmitoylglycerol (1-monopalmitin)	Maximum likelihood	12	0.632473	0.533321	1.882 (0.662- 5.354)	0.235655
1-palmitoylglycerol (1-monopalmitin)	MR Egger	12	3.89968	1.65465	49.387 (1.928- 1264.963)	0.0401721
1-palmitoylglycerol (1-monopalmitin)	Weighted median	12	-0.410026	0.759933	0.664 (0.15- 2.943)	0.589504
1-palmitoylglycerol (1-monopalmitin)	Weighted mode	12	-0.946832	1.2026	0.388 (0.037- 4.097)	0.447727
1-arachidonoylglycerophosphoethanolamine*	Inverse variance weighted	21	-0.666011	0.412192	0.514 (0.229- 1.152)	0.106142	0.972501	0.00956704	0.212746	0.371698	0.305
1-arachidonoylglycerophosphoethanolamine*	Maximum likelihood	21	-0.643248	0.376878	0.526 (0.251- 1.1)	0.0878628
1-arachidonoylglycerophosphoethanolamine*	MR Egger	21	0.217954	1.05108	1.244 (0.158- 9.758)	0.837934
1-arachidonoylglycerophosphoethanolamine*	Weighted median	21	-0.483252	0.545313	0.617 (0.212- 1.796)	0.375514
1-arachidonoylglycerophosphoethanolamine*	Weighted mode	21	-0.422466	0.585279	0.655 (0.208- 2.064)	0.478759
3-indoxyl sulfate	Inverse variance weighted	5	0.445686	0.406995	1.562 (0.703- 3.467)	0.273488	0.972501	-0.0045609	0.873248	0.864527	0.942
3-indoxyl sulfate	Maximum likelihood	5	0.449021	0.410165	1.567 (0.701- 3.501)	0.273634
3-indoxyl sulfate	MR Egger	5	1.1466	3.79632	3.147 (0.002- 5363.53)	0.782358
3-indoxyl sulfate	Weighted median	5	0.419809	0.509616	1.522 (0.56- 4.132)	0.410066
3-indoxyl sulfate	Weighted mode	5	0.470997	0.566835	1.602 (0.527- 4.865)	0.452737
pyruvate	Inverse variance weighted	14	0.102244	0.462966	1.108 (0.447- 2.745)	0.825213	0.981498	0.0622773	0.0957009	0.97276	0.114
pyruvate	Maximum likelihood	14	0.107761	0.385544	1.114 (0.523- 2.371)	0.779859
pyruvate	MR Egger	14	0.149826	1.44728	1.162 (0.068- 19.816)	0.919259
pyruvate	Weighted median	14	0.00109107	0.548903	1.001 (0.341- 2.936)	0.998414
pyruvate	Weighted mode	14	-0.37284	0.714457	0.689 (0.17- 2.794)	0.610551
epiandrosterone sulfate	Inverse variance weighted	11	-0.0504664	0.15688	0.951 (0.699- 1.293)	0.747689	0.972501	0.0034211	0.768819	0.24325	0.639
epiandrosterone sulfate	Maximum likelihood	11	-0.0507348	0.157896	0.951 (0.698- 1.295)	0.74797
epiandrosterone sulfate	MR Egger	11	-0.301206	0.254808	0.74 (0.449- 1.219)	0.267459
epiandrosterone sulfate	Weighted median	11	-0.151814	0.1866	0.859 (0.596- 1.239)	0.415887
epiandrosterone sulfate	Weighted mode	11	-0.17762	0.184867	0.837 (0.583- 1.203)	0.359309
homostachydrine*	Inverse variance weighted	6	0.002644	0.462759	1.003 (0.405- 2.483)	0.995441	0.999896	-0.00828291	0.0815602	0.127349	0.102
homostachydrine*	Maximum likelihood	6	0.00274636	0.348436	1.003 (0.507- 1.985)	0.993711
homostachydrine*	MR Egger	6	2.0433	1.12676	7.716 (0.848- 70.229)	0.143973
homostachydrine*	Weighted median	6	0.00393873	0.484779	1.004 (0.388- 2.596)	0.993517
homostachydrine*	Weighted mode	6	0.817854	0.960277	2.266 (0.345- 14.88)	0.433276
isobutyrylcarnitine	Inverse variance weighted	10	0.462344	0.310504	1.588 (0.864- 2.918)	0.136484	0.972501	0.0314018	0.526405	0.164985	0.548
isobutyrylcarnitine	Maximum likelihood	10	0.477196	0.316063	1.612 (0.867- 2.994)	0.131092
isobutyrylcarnitine	MR Egger	10	-0.380759	0.633074	0.683 (0.198- 2.363)	0.564194
isobutyrylcarnitine	Weighted median	10	0.190528	0.390886	1.21 (0.562- 2.603)	0.625957
isobutyrylcarnitine	Weighted mode	10	0.142023	0.421431	1.153 (0.505- 2.633)	0.743841
gamma-glutamylleucine	Inverse variance weighted	33	-0.556859	0.474676	0.573 (0.226- 1.453)	0.240742	0.972501	-0.0544835	0.503215	0.787628	0.553
gamma-glutamylleucine	Maximum likelihood	33	-0.575126	0.484961	0.563 (0.217- 1.456)	0.235653
gamma-glutamylleucine	MR Egger	33	-0.803181	1.02395	0.448 (0.06- 3.333)	0.43876
gamma-glutamylleucine	Weighted median	33	-0.234038	0.699496	0.791 (0.201- 3.117)	0.737942
gamma-glutamylleucine	Weighted mode	33	0.598849	1.0202	1.82 (0.246- 13.443)	0.56133
1-oleoylglycerol (1-monoolein)	Inverse variance weighted	16	-0.407178	0.257342	0.666 (0.402- 1.102)	0.113594	0.972501	0.00100994	0.466613	0.253783	0.465
1-oleoylglycerol (1-monoolein)	Maximum likelihood	16	-0.402081	0.263887	0.669 (0.399- 1.122)	0.127587
1-oleoylglycerol (1-monoolein)	MR Egger	16	-1.63422	1.06264	0.195 (0.024- 1.566)	0.146367
1-oleoylglycerol (1-monoolein)	Weighted median	16	-0.0680005	0.352917	0.934 (0.468- 1.866)	0.847209
1-oleoylglycerol (1-monoolein)	Weighted mode	16	0.198944	0.51994	1.22 (0.44- 3.381)	0.707363
androsterone sulfate	Inverse variance weighted	18	-0.0542052	0.0903605	0.947 (0.793- 1.131)	0.548588	0.972501	-0.00863208	0.613727	0.945358	0.72
androsterone sulfate	Maximum likelihood	18	-0.0542155	0.0908028	0.947 (0.793- 1.132)	0.550462
androsterone sulfate	MR Egger	18	-0.0598615	0.121513	0.942 (0.742- 1.195)	0.628964
androsterone sulfate	Weighted median	18	-0.0703508	0.103754	0.932 (0.761- 1.142)	0.497736
androsterone sulfate	Weighted mode	18	-0.0850197	0.102891	0.918 (0.751- 1.124)	0.420077
1-linoleoylglycerol (1-monolinolein)	Inverse variance weighted	14	0.178974	0.214199	1.196 (0.786- 1.82)	0.403408	0.972501	-0.0077605	0.759687	0.667165	0.781
1-linoleoylglycerol (1-monolinolein)	Maximum likelihood	14	0.184263	0.217426	1.202 (0.785- 1.841)	0.396733
1-linoleoylglycerol (1-monolinolein)	MR Egger	14	-0.0482226	0.558111	0.953 (0.319- 2.845)	0.932571
1-linoleoylglycerol (1-monolinolein)	Weighted median	14	0.255391	0.290706	1.291 (0.73- 2.282)	0.379663
1-linoleoylglycerol (1-monolinolein)	Weighted mode	14	0.458116	0.486176	1.581 (0.61- 4.1)	0.363229
eicosenoate (20:1n9 or 11)	Inverse variance weighted	11	-0.0522476	0.511394	0.949 (0.348- 2.586)	0.918624	0.991725	0.0143114	0.123616	0.817993	0.145
eicosenoate (20:1n9 or 11)	Maximum likelihood	11	-0.0521094	0.425042	0.949 (0.413- 2.184)	0.902425
eicosenoate (20:1n9 or 11)	MR Egger	11	0.254859	1.40302	1.29 (0.082- 20.182)	0.859882
eicosenoate (20:1n9 or 11)	Weighted median	11	0.165729	0.553931	1.18 (0.399- 3.495)	0.764797
eicosenoate (20:1n9 or 11)	Weighted mode	11	0.183938	0.688149	1.202 (0.312- 4.631)	0.794674
margarate (17:0)	Inverse variance weighted	7	8.40314e-05	0.643305	1 (0.283- 3.529)	0.999896	0.999896	0.00565423	0.846387	0.620118	0.87
margarate (17:0)	Maximum likelihood	7	8.40314e-05	0.647586	1 (0.281- 3.559)	0.999896
margarate (17:0)	MR Egger	7	1.06237	2.11244	2.893 (0.046- 181.772)	0.636391
margarate (17:0)	Weighted median	7	-0.276992	0.844634	0.758 (0.145- 3.969)	0.742955
margarate (17:0)	Weighted mode	7	-0.404346	1.03307	0.667 (0.088- 5.055)	0.709021
taurocholate	Inverse variance weighted	16	0.121769	0.122478	1.129 (0.888- 1.436)	0.32012	0.972501	0.0424311	0.593413	0.985904	0.684
taurocholate	Maximum likelihood	16	0.128901	0.124218	1.138 (0.892- 1.451)	0.299411
taurocholate	MR Egger	16	0.124805	0.208576	1.133 (0.753- 1.705)	0.559151
taurocholate	Weighted median	16	0.182282	0.169171	1.2 (0.861- 1.672)	0.281257
taurocholate	Weighted mode	16	0.182908	0.195354	1.201 (0.819- 1.761)	0.363955
palmitoylcarnitine	Inverse variance weighted	9	-0.342535	0.462581	0.71 (0.287- 1.758)	0.459005	0.972501	-0.115304	0.596213	0.601831	0.603
palmitoylcarnitine	Maximum likelihood	9	-0.348823	0.468232	0.706 (0.282- 1.766)	0.456285
palmitoylcarnitine	MR Egger	9	-0.759966	0.893223	0.468 (0.081- 2.693)	0.423018
palmitoylcarnitine	Weighted median	9	-0.244533	0.627821	0.783 (0.229- 2.68)	0.69691
palmitoylcarnitine	Weighted mode	9	-0.405202	0.765793	0.667 (0.149- 2.991)	0.61108
1-stearoylglycerophosphoethanolamine	Inverse variance weighted	12	-0.181804	0.349303	0.834 (0.42- 1.653)	0.602732	0.972501	0.0459568	0.549222	0.715482	0.536
1-stearoylglycerophosphoethanolamine	Maximum likelihood	12	-0.184046	0.355906	0.832 (0.414- 1.671)	0.605072
1-stearoylglycerophosphoethanolamine	MR Egger	12	0.154025	0.961224	1.167 (0.177- 7.675)	0.875884
1-stearoylglycerophosphoethanolamine	Weighted median	12	-0.219263	0.497933	0.803 (0.303- 2.131)	0.659686
1-stearoylglycerophosphoethanolamine	Weighted mode	12	0.200334	0.714616	1.222 (0.301- 4.958)	0.78442
2-hydroxybutyrate (AHB)	Inverse variance weighted	15	0.239997	0.415182	1.271 (0.563- 2.868)	0.563229	0.972501	0.0112392	0.946919	0.679239	0.95
2-hydroxybutyrate (AHB)	Maximum likelihood	15	0.247247	0.418219	1.28 (0.564- 2.907)	0.554392
2-hydroxybutyrate (AHB)	MR Egger	15	0.602559	0.952461	1.827 (0.282- 11.815)	0.537942
2-hydroxybutyrate (AHB)	Weighted median	15	0.315625	0.56059	1.371 (0.457- 4.114)	0.573419
2-hydroxybutyrate (AHB)	Weighted mode	15	0.360636	0.729724	1.434 (0.343- 5.995)	0.628822
aspartylphenylalanine	Inverse variance weighted	5	-0.618738	0.40222	0.539 (0.245- 1.185)	0.123973	0.972501	-0.0252913	0.816115	0.605832	0.861
aspartylphenylalanine	Maximum likelihood	5	-0.62426	0.406756	0.536 (0.241- 1.189)	0.124851
aspartylphenylalanine	MR Egger	5	-1.21006	1.10495	0.298 (0.034- 2.6)	0.353506
aspartylphenylalanine	Weighted median	5	-0.488912	0.486959	0.613 (0.236- 1.593)	0.315374
aspartylphenylalanine	Weighted mode	5	-0.457527	0.556401	0.633 (0.213- 1.883)	0.457099
oleate (18:1n9)	Inverse variance weighted	20	-0.857962	0.653116	0.424 (0.118- 1.525)	0.188966	0.972501	-0.00274008	0.156939	0.328353	0.143
oleate (18:1n9)	Maximum likelihood	20	-0.859408	0.586044	0.423 (0.134- 1.335)	0.142524
oleate (18:1n9)	MR Egger	20	-3.25777	2.4762	0.038 (0- 4.931)	0.204809
oleate (18:1n9)	Weighted median	20	-1.12518	0.809841	0.325 (0.066- 1.587)	0.164717
oleate (18:1n9)	Weighted mode	20	-0.66297	1.39784	0.515 (0.033- 7.979)	0.640704
phenylacetate	Inverse variance weighted	9	0.165346	0.300785	1.18 (0.654- 2.127)	0.582516	0.972501	0.00132903	0.468969	0.266856	0.507
phenylacetate	Maximum likelihood	9	0.167728	0.300287	1.183 (0.656- 2.13)	0.576461
phenylacetate	MR Egger	9	0.523082	0.422381	1.687 (0.737- 3.861)	0.25548
phenylacetate	Weighted median	9	0.337348	0.384465	1.401 (0.66- 2.977)	0.380243
phenylacetate	Weighted mode	9	0.287994	0.361231	1.334 (0.657- 2.707)	0.448316
3-methylhistidine	Inverse variance weighted	8	-0.0573902	0.205798	0.944 (0.631- 1.413)	0.780347	0.981498	-0.026358	0.530485	0.790031	0.137
3-methylhistidine	Maximum likelihood	8	-0.0584123	0.208626	0.943 (0.627- 1.42)	0.779489
3-methylhistidine	MR Egger	8	0.0838818	0.547554	1.088 (0.372- 3.181)	0.883268
3-methylhistidine	Weighted median	8	0.0773284	0.286103	1.08 (0.617- 1.893)	0.786943
3-methylhistidine	Weighted mode	8	0.158505	0.300163	1.172 (0.651- 2.11)	0.613777
glycocholate	Inverse variance weighted	8	-0.185942	0.254625	0.83 (0.504- 1.368)	0.465232	0.972501	-0.00296638	0.929558	0.917898	0.942
glycocholate	Maximum likelihood	8	-0.187587	0.255191	0.829 (0.503- 1.367)	0.462288
glycocholate	MR Egger	8	-0.230229	0.484309	0.794 (0.307- 2.052)	0.651331
glycocholate	Weighted median	8	-0.286669	0.328802	0.751 (0.394- 1.43)	0.383285
glycocholate	Weighted mode	8	-0.305969	0.335246	0.736 (0.382- 1.421)	0.391764
pyroglutamylglycine	Inverse variance weighted	4	0.718808	0.386131	2.052 (0.963- 4.374)	0.0626642	0.972501	0.0259967	0.144299	0.154212	0.279
pyroglutamylglycine	Maximum likelihood	4	0.750817	0.307755	2.119 (1.159- 3.873)	0.0147012
pyroglutamylglycine	MR Egger	4	2.58557	0.880925	13.271 (2.361- 74.603)	0.0991226
pyroglutamylglycine	Weighted median	4	0.71399	0.382145	2.042 (0.966- 4.319)	0.0617097
pyroglutamylglycine	Weighted mode	4	0.740897	0.425527	2.098 (0.911- 4.83)	0.18003
ascorbate (Vitamin C)	Inverse variance weighted	14	0.146836	0.0968822	1.158 (0.958- 1.4)	0.129616	0.972501	0.00563076	0.244389	0.998789	0.365
ascorbate (Vitamin C)	Maximum likelihood	14	0.153428	0.0914752	1.166 (0.974- 1.395)	0.0934905
ascorbate (Vitamin C)	MR Egger	14	0.146616	0.174425	1.158 (0.823- 1.63)	0.417026
ascorbate (Vitamin C)	Weighted median	14	0.14217	0.121721	1.153 (0.908- 1.463)	0.242806
ascorbate (Vitamin C)	Weighted mode	14	0.148259	0.113126	1.16 (0.929- 1.448)	0.212687
beta-hydroxyisovalerate	Inverse variance weighted	23	-0.274764	0.376804	0.76 (0.363- 1.59)	0.465882	0.972501	0.00499661	0.565865	0.402217	0.634
beta-hydroxyisovalerate	Maximum likelihood	23	-0.27241	0.38157	0.762 (0.36- 1.609)	0.475277
beta-hydroxyisovalerate	MR Egger	23	-1.02014	0.949756	0.361 (0.056- 2.32)	0.294963
beta-hydroxyisovalerate	Weighted median	23	-0.173137	0.546011	0.841 (0.288- 2.452)	0.751173
beta-hydroxyisovalerate	Weighted mode	23	-0.44581	0.697175	0.64 (0.163- 2.511)	0.529132
2-palmitoylglycerophosphocholine*	Inverse variance weighted	20	0.527847	0.398621	1.695 (0.776- 3.703)	0.185442	0.972501	0.0107656	0.59148	0.811574	0.637
2-palmitoylglycerophosphocholine*	Maximum likelihood	20	0.55185	0.407136	1.736 (0.782- 3.857)	0.175276
2-palmitoylglycerophosphocholine*	MR Egger	20	0.663056	0.686481	1.941 (0.505- 7.453)	0.346905
2-palmitoylglycerophosphocholine*	Weighted median	20	0.466923	0.627341	1.595 (0.466- 5.455)	0.456702
2-palmitoylglycerophosphocholine*	Weighted mode	20	0.45717	0.60402	1.58 (0.483- 5.161)	0.458406
cholesterol	Inverse variance weighted	44	0.482257	0.498302	1.62 (0.61- 4.301)	0.333143	0.972501	0.0147498	0.607229	0.435019	0.599
cholesterol	Maximum likelihood	44	0.490851	0.511286	1.634 (0.6- 4.45)	0.33704
cholesterol	MR Egger	44	-0.523039	1.36935	0.593 (0.04- 8.679)	0.704417
cholesterol	Weighted median	44	0.0363522	0.729648	1.037 (0.248- 4.334)	0.960265
cholesterol	Weighted mode	44	0.12493	1.35631	1.133 (0.079- 16.172)	0.927038
tetradecanedioate	Inverse variance weighted	20	0.00635042	0.171908	1.006 (0.718- 1.41)	0.970532	0.991725	-0.00208167	0.36995	0.125431	0.43
tetradecanedioate	Maximum likelihood	20	0.00672706	0.167976	1.007 (0.724- 1.399)	0.968055
tetradecanedioate	MR Egger	20	-0.375271	0.289637	0.687 (0.389- 1.212)	0.211463
tetradecanedioate	Weighted median	20	-0.0195827	0.241448	0.981 (0.611- 1.574)	0.935358
tetradecanedioate	Weighted mode	20	-0.070257	0.240694	0.932 (0.582- 1.494)	0.773532
gamma-glutamylmethionine*	Inverse variance weighted	9	0.604824	0.460603	1.831 (0.742- 4.516)	0.189144	0.972501	0.0222726	0.146629	0.236286	0.146
gamma-glutamylmethionine*	Maximum likelihood	9	0.64928	0.392595	1.914 (0.887- 4.132)	0.0981654
gamma-glutamylmethionine*	MR Egger	9	1.5081	0.825742	4.518 (0.896- 22.795)	0.110535
gamma-glutamylmethionine*	Weighted median	9	0.508067	0.553343	1.662 (0.562- 4.917)	0.358526
gamma-glutamylmethionine*	Weighted mode	9	0.0932814	0.730347	1.098 (0.262- 4.594)	0.901521
tryptophan betaine	Inverse variance weighted	10	0.159755	0.13769	1.173 (0.896- 1.537)	0.245947	0.972501	0.0202303	0.585433	0.145878	0.614
tryptophan betaine	Maximum likelihood	10	0.16307	0.139432	1.177 (0.896- 1.547)	0.242191
tryptophan betaine	MR Egger	10	0.806181	0.424259	2.239 (0.975- 5.143)	0.0939377
tryptophan betaine	Weighted median	10	0.178911	0.184456	1.196 (0.833- 1.717)	0.332077
tryptophan betaine	Weighted mode	10	0.216877	0.209515	1.242 (0.824- 1.873)	0.327616
2-oleoylglycerophosphocholine*	Inverse variance weighted	17	-0.329573	0.610949	0.719 (0.217- 2.382)	0.589581	0.972501	-0.0190452	0.133064	0.489508	0.142
2-oleoylglycerophosphocholine*	Maximum likelihood	17	-0.324961	0.532923	0.723 (0.254- 2.054)	0.542014
2-oleoylglycerophosphocholine*	MR Egger	17	1.16701	2.20166	3.212 (0.043- 240.392)	0.603831
2-oleoylglycerophosphocholine*	Weighted median	17	-0.33867	0.728963	0.713 (0.171- 2.975)	0.642224
2-oleoylglycerophosphocholine*	Weighted mode	17	-0.473021	1.21379	0.623 (0.058- 6.726)	0.701892
1,6-anhydroglucose	Inverse variance weighted	15	-0.0378803	0.15542	0.963 (0.71- 1.306)	0.807441	0.981498	-0.0122048	0.788794	0.748982	0.806
1,6-anhydroglucose	Maximum likelihood	15	-0.0382656	0.156664	0.962 (0.708- 1.308)	0.807035
1,6-anhydroglucose	MR Egger	15	-0.129029	0.319252	0.879 (0.47- 1.643)	0.692666
1,6-anhydroglucose	Weighted median	15	-0.157055	0.217354	0.855 (0.558- 1.309)	0.469941
1,6-anhydroglucose	Weighted mode	15	-0.191198	0.235493	0.826 (0.521- 1.31)	0.430434
palmitoyl sphingomyelin	Inverse variance weighted	43	-0.2493	0.542898	0.779 (0.269- 2.259)	0.646089	0.972501	-0.0233723	0.0845386	0.574922	0.132
palmitoyl sphingomyelin	Maximum likelihood	43	-0.261963	0.488035	0.77 (0.296- 2.003)	0.591426
palmitoyl sphingomyelin	MR Egger	43	0.870613	2.05517	2.388 (0.043- 134.122)	0.674057
palmitoyl sphingomyelin	Weighted median	43	-0.167745	0.706053	0.846 (0.212- 3.374)	0.812206
palmitoyl sphingomyelin	Weighted mode	43	0.168793	1.40239	1.184 (0.076- 18.495)	0.904771
N-acetylthreonine	Inverse variance weighted	12	0.867084	0.673332	2.38 (0.636- 8.907)	0.197832	0.972501	-0.0243411	0.101664	0.344933	0.156
N-acetylthreonine	Maximum likelihood	12	0.907469	0.563109	2.478 (0.822- 7.472)	0.107063
N-acetylthreonine	MR Egger	12	-0.955703	1.95843	0.385 (0.008- 17.864)	0.636076
N-acetylthreonine	Weighted median	12	0.607008	0.778017	1.835 (0.399- 8.431)	0.435274
N-acetylthreonine	Weighted mode	12	0.549576	0.83114	1.733 (0.34- 8.834)	0.522073
N-acetylglycine	Inverse variance weighted	16	0.216354	0.220797	1.242 (0.805- 1.914)	0.327146	0.972501	0.0135865	0.253721	0.396541	0.351
N-acetylglycine	Maximum likelihood	16	0.223434	0.202488	1.25 (0.841- 1.86)	0.269836
N-acetylglycine	MR Egger	16	-0.0985536	0.42328	0.906 (0.395- 2.077)	0.81926
N-acetylglycine	Weighted median	16	0.0837497	0.248294	1.087 (0.668- 1.769)	0.735891
N-acetylglycine	Weighted mode	16	0.10489	0.248026	1.111 (0.683- 1.806)	0.678369
biliverdin	Inverse variance weighted	14	-0.11111	0.199839	0.895 (0.605- 1.324)	0.578213	0.972501	0.0593713	0.410092	0.430853	0.439
biliverdin	Maximum likelihood	14	-0.109409	0.19742	0.896 (0.609- 1.32)	0.579447
biliverdin	MR Egger	14	0.0785528	0.308425	1.082 (0.591- 1.98)	0.803275
biliverdin	Weighted median	14	-0.170437	0.229096	0.843 (0.538- 1.321)	0.456903
biliverdin	Weighted mode	14	-0.170918	0.22695	0.843 (0.54- 1.315)	0.464804
3-hydroxybutyrate (BHBA)	Inverse variance weighted	10	-0.118901	0.145231	0.888 (0.668- 1.18)	0.412958	0.972501	0.0645677	0.995227	0.641547	0.995
3-hydroxybutyrate (BHBA)	Maximum likelihood	10	-0.119834	0.146347	0.887 (0.666- 1.182)	0.412882
3-hydroxybutyrate (BHBA)	MR Egger	10	-0.0515773	0.201154	0.95 (0.64- 1.409)	0.804107
3-hydroxybutyrate (BHBA)	Weighted median	10	-0.136852	0.184122	0.872 (0.608- 1.251)	0.457321
3-hydroxybutyrate (BHBA)	Weighted mode	10	-0.111271	0.192574	0.895 (0.613- 1.305)	0.577561
p-cresol sulfate	Inverse variance weighted	15	0.0474693	0.181848	1.049 (0.734- 1.498)	0.794063	0.981498	-0.0117654	0.491027	0.0741139	0.587
p-cresol sulfate	Maximum likelihood	15	0.0493686	0.184043	1.051 (0.732- 1.507)	0.788511
p-cresol sulfate	MR Egger	15	0.482027	0.288335	1.619 (0.92- 2.85)	0.118455
p-cresol sulfate	Weighted median	15	0.0817789	0.260676	1.085 (0.651- 1.809)	0.753735
p-cresol sulfate	Weighted mode	15	0.114362	0.250172	1.121 (0.687- 1.831)	0.65459
2-stearoylglycerophosphocholine*	Inverse variance weighted	13	-0.375266	0.365221	0.687 (0.336- 1.406)	0.304183	0.972501	0.0317798	0.872756	0.276562	0.879
2-stearoylglycerophosphocholine*	Maximum likelihood	13	-0.371098	0.368349	0.69 (0.335- 1.42)	0.313711
2-stearoylglycerophosphocholine*	MR Egger	13	-2.39894	1.80494	0.091 (0.003- 3.123)	0.210724
2-stearoylglycerophosphocholine*	Weighted median	13	-0.557983	0.4955	0.572 (0.217- 1.512)	0.260123
2-stearoylglycerophosphocholine*	Weighted mode	13	-0.842516	0.718683	0.431 (0.105- 1.761)	0.263822
10-heptadecenoate (17:1n7)	Inverse variance weighted	5	-0.214443	0.660051	0.807 (0.221- 2.942)	0.745265	0.972501	-0.00391631	0.861955	0.747773	0.837
10-heptadecenoate (17:1n7)	Maximum likelihood	5	-0.218255	0.667883	0.804 (0.217- 2.977)	0.74383
10-heptadecenoate (17:1n7)	MR Egger	5	1.20808	4.08914	3.347 (0.001- 10125.28)	0.786928
10-heptadecenoate (17:1n7)	Weighted median	5	-0.0592192	0.826705	0.943 (0.186- 4.764)	0.942894
10-heptadecenoate (17:1n7)	Weighted mode	5	0.275971	1.02145	1.318 (0.178- 9.757)	0.800391
adrenate (22:4n6)	Inverse variance weighted	11	0.390039	0.436156	1.477 (0.628- 3.473)	0.37118	0.972501	0.0118251	0.234551	0.671292	0.291
adrenate (22:4n6)	Maximum likelihood	11	0.412179	0.391793	1.51 (0.701- 3.255)	0.292785
adrenate (22:4n6)	MR Egger	11	0.84233	1.1271	2.322 (0.255- 21.146)	0.473929
adrenate (22:4n6)	Weighted median	11	0.0892657	0.512947	1.093 (0.4- 2.988)	0.861846
adrenate (22:4n6)	Weighted mode	11	0.123	0.558472	1.131 (0.378- 3.379)	0.830112
threonine	Inverse variance weighted	19	1.04468	0.584071	2.842 (0.905- 8.93)	0.0736779	0.972501	0.0437436	0.296487	0.597729	0.3
threonine	Maximum likelihood	19	1.09315	0.556895	2.984 (1.002- 8.888)	0.049653
threonine	MR Egger	19	-0.137327	2.27746	0.872 (0.01- 75.679)	0.952621
threonine	Weighted median	19	0.921244	0.783642	2.512 (0.541- 11.672)	0.239758
threonine	Weighted mode	19	0.653776	1.45388	1.923 (0.111- 33.227)	0.65831
glycodeoxycholate	Inverse variance weighted	7	-0.160403	0.162205	0.852 (0.62- 1.171)	0.322717	0.972501	0.0111136	0.243446	0.666111	0.27
glycodeoxycholate	Maximum likelihood	7	-0.165837	0.143337	0.847 (0.64- 1.122)	0.247286
glycodeoxycholate	MR Egger	7	0.147042	0.693356	1.158 (0.298- 4.509)	0.840425
glycodeoxycholate	Weighted median	7	-0.185313	0.195602	0.831 (0.566- 1.219)	0.343435
glycodeoxycholate	Weighted mode	7	-0.208576	0.26573	0.812 (0.482- 1.367)	0.462359
linolenate [alpha or gamma; (18:3n3 or 6)]	Inverse variance weighted	4	0.166421	0.664578	1.181 (0.321- 4.345)	0.802266	0.981498	-0.00310624	0.740297	0.437513	0.852
linolenate [alpha or gamma; (18:3n3 or 6)]	Maximum likelihood	4	0.168575	0.668023	1.184 (0.32- 4.384)	0.800771
linolenate [alpha or gamma; (18:3n3 or 6)]	MR Egger	4	1.37167	1.41808	3.942 (0.245- 63.505)	0.435455
linolenate [alpha or gamma; (18:3n3 or 6)]	Weighted median	4	0.250517	0.823433	1.285 (0.256- 6.452)	0.760949
linolenate [alpha or gamma; (18:3n3 or 6)]	Weighted mode	4	0.366449	0.907982	1.443 (0.243- 8.551)	0.713561
octadecanedioate	Inverse variance weighted	9	-0.611038	0.406998	0.543 (0.244- 1.205)	0.133271	0.972501	-0.00525716	0.687465	0.681173	0.666
octadecanedioate	Maximum likelihood	9	-0.633536	0.418849	0.531 (0.234- 1.206)	0.13039
octadecanedioate	MR Egger	9	-0.295531	0.841324	0.744 (0.143- 3.871)	0.735722
octadecanedioate	Weighted median	9	-0.577179	0.563566	0.561 (0.186- 1.695)	0.305762
octadecanedioate	Weighted mode	9	-0.686719	0.85594	0.503 (0.094- 2.694)	0.445557
hexadecanedioate	Inverse variance weighted	24	-0.10827	0.158812	0.897 (0.657- 1.225)	0.4954	0.972501	-0.00351577	0.709538	0.223348	0.697
hexadecanedioate	Maximum likelihood	24	-0.109562	0.164153	0.896 (0.65- 1.236)	0.504489
hexadecanedioate	MR Egger	24	0.115624	0.239057	1.123 (0.703- 1.794)	0.633402
hexadecanedioate	Weighted median	24	0.027182	0.21383	1.028 (0.676- 1.563)	0.898846
hexadecanedioate	Weighted mode	24	0.0153425	0.200712	1.015 (0.685- 1.505)	0.93973
chiro-inositol	Inverse variance weighted	13	0.0673673	0.0784105	1.07 (0.917- 1.247)	0.390252	0.972501	0.0141449	0.628808	0.738603	0.616
chiro-inositol	Maximum likelihood	13	0.0722351	0.0802529	1.075 (0.918- 1.258)	0.36807
chiro-inositol	MR Egger	13	0.00945338	0.186494	1.009 (0.7- 1.455)	0.960481
chiro-inositol	Weighted median	13	0.0163078	0.109645	1.016 (0.82- 1.26)	0.881765
chiro-inositol	Weighted mode	13	-0.0466028	0.139594	0.954 (0.726- 1.255)	0.744259
pipecolate	Inverse variance weighted	15	-0.10532	0.337631	0.9 (0.464- 1.744)	0.755087	0.97532	0.0100239	0.802266	0.532107	0.752
pipecolate	Maximum likelihood	15	-0.101644	0.345705	0.903 (0.459- 1.779)	0.768742
pipecolate	MR Egger	15	0.468214	0.955184	1.597 (0.246- 10.385)	0.632174
pipecolate	Weighted median	15	-0.125909	0.483001	0.882 (0.342- 2.272)	0.794339
pipecolate	Weighted mode	15	-0.254832	0.755832	0.775 (0.176- 3.41)	0.741002
inosine	Inverse variance weighted	10	-0.0953796	0.0993376	0.909 (0.748- 1.104)	0.336977	0.972501	-0.0124337	0.26685	0.929908	0.43
inosine	Maximum likelihood	10	-0.095153	0.0906403	0.909 (0.761- 1.086)	0.293816
inosine	MR Egger	10	-0.0859041	0.148283	0.918 (0.686- 1.227)	0.578313
inosine	Weighted median	10	-0.112494	0.11825	0.894 (0.709- 1.127)	0.34144
inosine	Weighted mode	10	-0.118599	0.117179	0.888 (0.706- 1.117)	0.337916
2-linoleoylglycerophosphocholine*	Inverse variance weighted	19	0.352085	0.440243	1.422 (0.6- 3.37)	0.423855	0.972501	-0.00530468	0.277385	0.998891	0.325
2-linoleoylglycerophosphocholine*	Maximum likelihood	19	0.36791	0.415914	1.445 (0.639- 3.264)	0.376382
2-linoleoylglycerophosphocholine*	MR Egger	19	0.34998	1.55872	1.419 (0.067- 30.117)	0.825021
2-linoleoylglycerophosphocholine*	Weighted median	19	0.241184	0.583641	1.273 (0.405- 3.995)	0.679431
2-linoleoylglycerophosphocholine*	Weighted mode	19	0.524627	0.935721	1.69 (0.27- 10.577)	0.581938
cholate	Inverse variance weighted	9	0.0995207	0.124033	1.105 (0.866- 1.409)	0.422337	0.972501	0.000772766	0.575839	0.840049	0.738
cholate	Maximum likelihood	9	0.101336	0.125487	1.107 (0.865- 1.415)	0.419358
cholate	MR Egger	9	0.140521	0.231726	1.151 (0.731- 1.812)	0.563383
cholate	Weighted median	9	0.101049	0.168212	1.106 (0.796- 1.538)	0.548024
cholate	Weighted mode	9	0.0931788	0.173674	1.098 (0.781- 1.543)	0.606196
pseudouridine	Inverse variance weighted	27	-0.109044	0.670571	0.897 (0.241- 3.338)	0.870823	0.991725	-0.00894833	0.565098	0.564672	0.561
pseudouridine	Maximum likelihood	27	-0.113659	0.688157	0.893 (0.232- 3.439)	0.868814
pseudouridine	MR Egger	27	0.782146	1.66764	2.186 (0.083- 57.438)	0.643124
pseudouridine	Weighted median	27	0.79985	0.988564	2.225 (0.321- 15.447)	0.418456
pseudouridine	Weighted mode	27	1.48452	1.49271	4.413 (0.237- 82.289)	0.329141
1-arachidonoylglycerophosphocholine*	Inverse variance weighted	21	0.208489	0.320476	1.232 (0.657- 2.309)	0.51533	0.972501	0.0189828	0.447546	0.468087	0.489
1-arachidonoylglycerophosphocholine*	Maximum likelihood	21	0.216962	0.32271	1.242 (0.66- 2.338)	0.501384
1-arachidonoylglycerophosphocholine*	MR Egger	21	-0.181799	0.618804	0.834 (0.248- 2.804)	0.772103
1-arachidonoylglycerophosphocholine*	Weighted median	21	-0.000192143	0.437378	1 (0.424- 2.356)	0.999649
1-arachidonoylglycerophosphocholine*	Weighted mode	21	-0.0512002	0.430874	0.95 (0.408- 2.211)	0.906597
eicosapentaenoate (EPA; 20:5n3)	Inverse variance weighted	12	-0.0730015	0.342543	0.93 (0.475- 1.819)	0.831236	0.981498	0.0403869	0.762021	0.261973	0.696
eicosapentaenoate (EPA; 20:5n3)	Maximum likelihood	12	-0.0744183	0.348367	0.928 (0.469- 1.837)	0.830843
eicosapentaenoate (EPA; 20:5n3)	MR Egger	12	0.740965	0.765588	2.098 (0.468- 9.408)	0.35595
eicosapentaenoate (EPA; 20:5n3)	Weighted median	12	0.19428	0.45528	1.214 (0.498- 2.964)	0.669579
eicosapentaenoate (EPA; 20:5n3)	Weighted mode	12	0.219117	0.600664	1.245 (0.384- 4.041)	0.722184
arginine	Inverse variance weighted	20	-0.422165	0.539551	0.656 (0.228- 1.888)	0.433958	0.972501	-0.00738218	0.210737	0.376364	0.2
arginine	Maximum likelihood	20	-0.408608	0.496503	0.665 (0.251- 1.759)	0.410524
arginine	MR Egger	20	-1.95105	1.77058	0.142 (0.004- 4.569)	0.285011
arginine	Weighted median	20	-0.77183	0.713857	0.462 (0.114- 1.873)	0.279603
arginine	Weighted mode	20	-1.15628	1.03076	0.315 (0.042- 2.373)	0.275934
lathosterol	Inverse variance weighted	17	-0.326702	0.221861	0.721 (0.467- 1.114)	0.140872	0.972501	-0.0366087	0.627858	0.285291	0.624
lathosterol	Maximum likelihood	17	-0.317764	0.226165	0.728 (0.467- 1.134)	0.160018
lathosterol	MR Egger	17	-0.817432	0.495341	0.442 (0.167- 1.166)	0.119671
lathosterol	Weighted median	17	-0.346735	0.323535	0.707 (0.375- 1.333)	0.283852
lathosterol	Weighted mode	17	-0.473661	0.455829	0.623 (0.255- 1.522)	0.314198
myristoleate (14:1n5)	Inverse variance weighted	14	0.0377964	0.28889	1.039 (0.59- 1.829)	0.895907	0.991725	-0.0109024	0.563818	0.147131	0.634
myristoleate (14:1n5)	Maximum likelihood	14	0.039489	0.292491	1.04 (0.586- 1.846)	0.892604
myristoleate (14:1n5)	MR Egger	14	-0.674957	0.543088	0.509 (0.176- 1.476)	0.237674
myristoleate (14:1n5)	Weighted median	14	-0.124417	0.406608	0.883 (0.398- 1.959)	0.759615
myristoleate (14:1n5)	Weighted mode	14	-0.133629	0.422707	0.875 (0.382- 2.003)	0.756925
docosapentaenoate (n3 DPA; 22:5n3)	Inverse variance weighted	10	0.200355	0.395371	1.222 (0.563- 2.652)	0.612328	0.972501	-0.00506089	0.739271	0.737945	0.706
docosapentaenoate (n3 DPA; 22:5n3)	Maximum likelihood	10	0.210197	0.402737	1.234 (0.56- 2.717)	0.601725
docosapentaenoate (n3 DPA; 22:5n3)	MR Egger	10	-0.151875	1.09087	0.859 (0.101- 7.288)	0.892714
docosapentaenoate (n3 DPA; 22:5n3)	Weighted median	10	0.571807	0.518289	1.771 (0.641- 4.892)	0.269915
docosapentaenoate (n3 DPA; 22:5n3)	Weighted mode	10	0.939673	0.840854	2.559 (0.492- 13.3)	0.292714
erythronate*	Inverse variance weighted	44	-0.0952163	0.46377	0.909 (0.366- 2.256)	0.83733	0.981498	-0.0361949	0.918444	0.827297	0.915
erythronate*	Maximum likelihood	44	-0.0979681	0.470887	0.907 (0.36- 2.282)	0.83519
erythronate*	MR Egger	44	-0.529936	2.03377	0.589 (0.011- 31.698)	0.795699
erythronate*	Weighted median	44	0.317479	0.664612	1.374 (0.373- 5.054)	0.63287
erythronate*	Weighted mode	44	0.328389	1.16077	1.389 (0.143- 13.511)	0.778606
1-eicosatrienoylglycerophosphocholine*	Inverse variance weighted	20	-0.339746	0.332247	0.712 (0.371- 1.365)	0.306511	0.972501	-0.00356677	0.407123	0.48773	0.434
1-eicosatrienoylglycerophosphocholine*	Maximum likelihood	20	-0.331023	0.332348	0.718 (0.374- 1.378)	0.319244
1-eicosatrienoylglycerophosphocholine*	MR Egger	20	-0.943314	0.916053	0.389 (0.065- 2.345)	0.316762
1-eicosatrienoylglycerophosphocholine*	Weighted median	20	-0.401102	0.455996	0.67 (0.274- 1.637)	0.379067
1-eicosatrienoylglycerophosphocholine*	Weighted mode	20	-0.465646	0.620555	0.628 (0.186- 2.118)	0.462224
alpha-tocopherol	Inverse variance weighted	11	-0.652175	0.439023	0.521 (0.22- 1.232)	0.137407	0.972501	0.0174591	0.494998	0.0655091	0.549
alpha-tocopherol	Maximum likelihood	11	-0.666678	0.44698	0.513 (0.214- 1.233)	0.135826
alpha-tocopherol	MR Egger	11	-2.90101	1.15911	0.055 (0.006- 0.533)	0.0337078
alpha-tocopherol	Weighted median	11	-0.73951	0.587415	0.477 (0.151- 1.51)	0.208058
alpha-tocopherol	Weighted mode	11	-0.634846	0.795956	0.53 (0.111- 2.522)	0.443635
phenol sulfate	Inverse variance weighted	13	-0.188673	0.269634	0.828 (0.488- 1.405)	0.48409	0.972501	0.0101769	0.672177	0.634358	0.673
phenol sulfate	Maximum likelihood	13	-0.184656	0.275325	0.831 (0.485- 1.426)	0.502422
phenol sulfate	MR Egger	13	-0.529536	0.747223	0.589 (0.136- 2.547)	0.493273
phenol sulfate	Weighted median	13	-0.201718	0.391516	0.817 (0.379- 1.761)	0.606397
phenol sulfate	Weighted mode	13	-0.0977778	0.469687	0.907 (0.361- 2.277)	0.838583
mannose	Inverse variance weighted	18	0.248904	0.409626	1.283 (0.575- 2.863)	0.543428	0.972501	-0.0208695	0.322612	0.755641	0.374
mannose	Maximum likelihood	18	0.259774	0.394094	1.297 (0.599- 2.807)	0.509789
mannose	MR Egger	18	0.495103	0.884245	1.641 (0.29- 9.283)	0.583292
mannose	Weighted median	18	0.114688	0.551825	1.122 (0.38- 3.308)	0.835359
mannose	Weighted mode	18	0.112413	0.590247	1.119 (0.352- 3.558)	0.851211
4-methyl-2-oxopentanoate	Inverse variance weighted	14	0.0545928	0.580257	1.056 (0.339- 3.293)	0.925043	0.991725	0.00206408	0.61532	0.198039	0.679
4-methyl-2-oxopentanoate	Maximum likelihood	14	0.0556364	0.590181	1.057 (0.332- 3.362)	0.924895
4-methyl-2-oxopentanoate	MR Egger	14	-2.59721	2.03081	0.074 (0.001- 3.988)	0.225112
4-methyl-2-oxopentanoate	Weighted median	14	-0.276028	0.796625	0.759 (0.159- 3.616)	0.728969
4-methyl-2-oxopentanoate	Weighted mode	14	-0.488597	1.22495	0.613 (0.056- 6.769)	0.696462
1-heptadecanoylglycerophosphocholine	Inverse variance weighted	10	-0.156278	0.448242	0.855 (0.355- 2.059)	0.727355	0.972501	0.0126132	0.767058	0.357776	0.755
1-heptadecanoylglycerophosphocholine	Maximum likelihood	10	-0.156858	0.455421	0.855 (0.35- 2.087)	0.730527
1-heptadecanoylglycerophosphocholine	MR Egger	10	1.38296	1.63997	3.987 (0.16- 99.216)	0.423565
1-heptadecanoylglycerophosphocholine	Weighted median	10	-0.0440388	0.602185	0.957 (0.294- 3.115)	0.941701
1-heptadecanoylglycerophosphocholine	Weighted mode	10	-0.0512895	0.874729	0.95 (0.171- 5.276)	0.954524
alpha-ketoglutarate	Inverse variance weighted	18	0.0728427	0.283842	1.076 (0.617- 1.876)	0.797464	0.981498	0.0329071	0.912052	0.678082	0.93
alpha-ketoglutarate	Maximum likelihood	18	0.0765381	0.287023	1.08 (0.615- 1.895)	0.78973
alpha-ketoglutarate	MR Egger	18	0.262819	0.53149	1.301 (0.459- 3.686)	0.627677
alpha-ketoglutarate	Weighted median	18	0.164383	0.415054	1.179 (0.523- 2.659)	0.692067
alpha-ketoglutarate	Weighted mode	18	0.0584435	0.488742	1.06 (0.407- 2.763)	0.906218
stachydrine	Inverse variance weighted	7	-0.0762821	0.15788	0.927 (0.68- 1.263)	0.628978	0.972501	0.0175884	0.520653	0.443655	0.556
stachydrine	Maximum likelihood	7	-0.0785686	0.160547	0.924 (0.675- 1.266)	0.624572
stachydrine	MR Egger	7	-0.588928	0.636537	0.555 (0.159- 1.932)	0.397316
stachydrine	Weighted median	7	-0.0746169	0.204431	0.928 (0.622- 1.386)	0.715113
stachydrine	Weighted mode	7	-0.0486274	0.248427	0.953 (0.585- 1.55)	0.851274
phenylacetylglutamine	Inverse variance weighted	17	-0.187845	0.207025	0.829 (0.552- 1.243)	0.364219	0.972501	0.00852958	0.622921	0.960214	0.637
phenylacetylglutamine	Maximum likelihood	17	-0.184318	0.212601	0.832 (0.548- 1.262)	0.38596
phenylacetylglutamine	MR Egger	17	-0.173315	0.353434	0.841 (0.421- 1.681)	0.630965
phenylacetylglutamine	Weighted median	17	-0.0812038	0.313791	0.922 (0.498- 1.705)	0.795803
phenylacetylglutamine	Weighted mode	17	-0.00434289	0.305797	0.996 (0.547- 1.813)	0.988845
1-stearoylglycerol (1-monostearin)	Inverse variance weighted	24	-1.67879	0.431407	0.187 (0.08- 0.435)	9.96612e-05	0.024716	-0.0141655	0.230401	0.643524	0.362
1-stearoylglycerol (1-monostearin)	Maximum likelihood	24	-1.62358	0.412049	0.197 (0.088- 0.442)	8.13955e-05
1-stearoylglycerol (1-monostearin)	MR Egger	24	-2.13632	1.06931	0.118 (0.015- 0.96)	0.0582452
1-stearoylglycerol (1-monostearin)	Weighted median	24	-1.66754	0.602086	0.189 (0.058- 0.614)	0.00561249
1-stearoylglycerol (1-monostearin)	Weighted mode	24	-1.51931	0.820364	0.219 (0.044- 1.093)	0.0769059
urea	Inverse variance weighted	12	0.0253711	0.763353	1.026 (0.23- 4.579)	0.973486	0.991725	0.00315274	0.183655	0.70053	0.228
urea	Maximum likelihood	12	0.0266574	0.670082	1.027 (0.276- 3.819)	0.968267
urea	MR Egger	12	-0.943302	2.57279	0.389 (0.003- 60.302)	0.721523
urea	Weighted median	12	-0.692483	0.954087	0.5 (0.077- 3.246)	0.467957
urea	Weighted mode	12	-1.01718	1.22154	0.362 (0.033- 3.963)	0.422725
1-palmitoylglycerophosphoethanolamine	Inverse variance weighted	27	-0.120181	0.31528	0.887 (0.478- 1.645)	0.703063	0.972501	-0.00477326	0.281867	0.595676	0.275
1-palmitoylglycerophosphoethanolamine	Maximum likelihood	27	-0.12639	0.304805	0.881 (0.485- 1.602)	0.678391
1-palmitoylglycerophosphoethanolamine	MR Egger	27	0.131183	0.56648	1.14 (0.376- 3.461)	0.818752
1-palmitoylglycerophosphoethanolamine	Weighted median	27	0.557682	0.469512	1.747 (0.696- 4.384)	0.234916
1-palmitoylglycerophosphoethanolamine	Weighted mode	27	0.677606	0.600296	1.969 (0.607- 6.386)	0.269296
dihomo-linolenate (20:3n3 or n6)	Inverse variance weighted	22	-0.241534	0.407517	0.785 (0.353- 1.746)	0.553384	0.972501	0.0166754	0.981768	0.922362	0.989
dihomo-linolenate (20:3n3 or n6)	Maximum likelihood	22	-0.237077	0.412128	0.789 (0.352- 1.769)	0.565121
dihomo-linolenate (20:3n3 or n6)	MR Egger	22	-0.131429	1.18769	0.877 (0.085- 8.993)	0.912989
dihomo-linolenate (20:3n3 or n6)	Weighted median	22	0.120089	0.578144	1.128 (0.363- 3.502)	0.835452
dihomo-linolenate (20:3n3 or n6)	Weighted mode	22	0.511085	0.84175	1.667 (0.32- 8.679)	0.550248
3-methyl-2-oxovalerate	Inverse variance weighted	32	-0.279494	0.444241	0.756 (0.317- 1.806)	0.529251	0.972501	-0.000260509	0.534145	0.2694	0.657
3-methyl-2-oxovalerate	Maximum likelihood	32	-0.283522	0.454414	0.753 (0.309- 1.835)	0.532674
3-methyl-2-oxovalerate	MR Egger	32	0.570665	0.876448	1.769 (0.318- 9.86)	0.519931
3-methyl-2-oxovalerate	Weighted median	32	-0.0657035	0.616278	0.936 (0.28- 3.134)	0.915096
3-methyl-2-oxovalerate	Weighted mode	32	0.0162884	0.799932	1.016 (0.212- 4.875)	0.983885
arabinose	Inverse variance weighted	7	0.403689	0.438874	1.497 (0.633- 3.539)	0.357662	0.972501	0.00118102	0.0034939	0.427836	0.206
arabinose	Maximum likelihood	7	0.53966	0.362111	1.715 (0.844- 3.488)	0.136141
arabinose	MR Egger	7	-0.108959	0.744636	0.897 (0.208- 3.859)	0.889381
arabinose	Weighted median	7	0.283851	0.298053	1.328 (0.741- 2.382)	0.340918
arabinose	Weighted mode	7	-0.0307878	0.271337	0.97 (0.57- 1.65)	0.913362
1-palmitoleoylglycerophosphocholine*	Inverse variance weighted	14	-0.678179	0.478578	0.508 (0.199- 1.297)	0.156463	0.972501	-0.0175527	0.742907	0.576787	0.805
1-palmitoleoylglycerophosphocholine*	Maximum likelihood	14	-0.664321	0.485647	0.515 (0.199- 1.333)	0.17134
1-palmitoleoylglycerophosphocholine*	MR Egger	14	-1.52184	1.54656	0.218 (0.011- 4.524)	0.344531
1-palmitoleoylglycerophosphocholine*	Weighted median	14	-0.67333	0.653012	0.51 (0.142- 1.834)	0.302487
1-palmitoleoylglycerophosphocholine*	Weighted mode	14	-0.968337	1.02742	0.38 (0.051- 2.845)	0.363126
heptanoate (7:0)	Inverse variance weighted	33	-0.321676	0.456281	0.725 (0.296- 1.773)	0.480813	0.972501	0.0162801	0.723568	0.380744	0.778
heptanoate (7:0)	Maximum likelihood	33	-0.310748	0.464234	0.733 (0.295- 1.821)	0.503254
heptanoate (7:0)	MR Egger	33	0.756881	1.29593	2.132 (0.168- 27.029)	0.563418
heptanoate (7:0)	Weighted median	33	0.147348	0.654624	1.159 (0.321- 4.18)	0.821911
heptanoate (7:0)	Weighted mode	33	0.192474	0.862218	1.212 (0.224- 6.569)	0.824775
1-palmitoylglycerophosphoinositol*	Inverse variance weighted	10	-0.402996	0.387249	0.668 (0.313- 1.428)	0.298032	0.972501	0.000687221	0.618058	0.417934	0.687
1-palmitoylglycerophosphoinositol*	Maximum likelihood	10	-0.411601	0.394272	0.663 (0.306- 1.435)	0.296508
1-palmitoylglycerophosphoinositol*	MR Egger	10	0.300098	0.909809	1.35 (0.227- 8.031)	0.749987
1-palmitoylglycerophosphoinositol*	Weighted median	10	-0.212622	0.503205	0.808 (0.302- 2.168)	0.672633
1-palmitoylglycerophosphoinositol*	Weighted mode	10	-0.230481	0.533227	0.794 (0.279- 2.258)	0.67574
bilirubin (E,E)*	Inverse variance weighted	10	-0.072895	0.159098	0.93 (0.681- 1.27)	0.646825	0.972501	-0.0137758	0.478737	0.719582	0.6
bilirubin (E,E)*	Maximum likelihood	10	-0.0717333	0.160503	0.931 (0.68- 1.275)	0.654927
bilirubin (E,E)*	MR Egger	10	0.0107986	0.277948	1.011 (0.586- 1.743)	0.969961
bilirubin (E,E)*	Weighted median	10	-0.119978	0.188994	0.887 (0.612- 1.285)	0.525542
bilirubin (E,E)*	Weighted mode	10	-0.0546785	0.181598	0.947 (0.663- 1.352)	0.770182
propionylcarnitine	Inverse variance weighted	31	0.580753	0.379769	1.787 (0.849- 3.763)	0.126208	0.972501	-0.0318208	0.977025	0.50574	0.983
propionylcarnitine	Maximum likelihood	31	0.588436	0.383761	1.801 (0.849- 3.821)	0.125192
propionylcarnitine	MR Egger	31	0.0946289	0.815263	1.099 (0.222- 5.433)	0.908396
propionylcarnitine	Weighted median	31	0.399815	0.535382	1.492 (0.522- 4.26)	0.455194
propionylcarnitine	Weighted mode	31	0.316607	0.61677	1.372 (0.41- 4.597)	0.61148
threonate	Inverse variance weighted	18	-0.255915	0.236635	0.774 (0.487- 1.231)	0.279484	0.972501	0.0274168	0.109391	0.45656	0.132
threonate	Maximum likelihood	18	-0.251932	0.197996	0.777 (0.527- 1.146)	0.203227
threonate	MR Egger	18	-0.446051	0.345692	0.64 (0.325- 1.26)	0.215278
threonate	Weighted median	18	-0.637656	0.277496	0.529 (0.307- 0.91)	0.0215677
threonate	Weighted mode	18	-0.546127	0.293116	0.579 (0.326- 1.029)	0.0798074
1-eicosadienoylglycerophosphocholine*	Inverse variance weighted	13	0.590439	0.335195	1.805 (0.936- 3.481)	0.0781569	0.972501	0.0136405	0.780392	0.586134	0.798
1-eicosadienoylglycerophosphocholine*	Maximum likelihood	13	0.607037	0.345152	1.835 (0.933- 3.609)	0.0786193
1-eicosadienoylglycerophosphocholine*	MR Egger	13	0.254606	0.686216	1.29 (0.336- 4.951)	0.717663
1-eicosadienoylglycerophosphocholine*	Weighted median	13	0.536004	0.44898	1.709 (0.709- 4.121)	0.232547
1-eicosadienoylglycerophosphocholine*	Weighted mode	13	0.547091	0.626761	1.728 (0.506- 5.903)	0.399855
dihomo-linoleate (20:2n6)	Inverse variance weighted	9	0.344921	0.525608	1.412 (0.504- 3.956)	0.511676	0.972501	-0.00661157	0.844104	0.533845	0.807
dihomo-linoleate (20:2n6)	Maximum likelihood	9	0.353945	0.52921	1.425 (0.505- 4.02)	0.503612
dihomo-linoleate (20:2n6)	MR Egger	9	1.39105	1.68314	4.019 (0.148- 108.854)	0.435803
dihomo-linoleate (20:2n6)	Weighted median	9	0.844906	0.677278	2.328 (0.617- 8.779)	0.212213
dihomo-linoleate (20:2n6)	Weighted mode	9	1.08347	0.880094	2.955 (0.526- 16.584)	0.253252
undecanoate (11:0)	Inverse variance weighted	27	-0.0707233	0.628678	0.932 (0.272- 3.195)	0.910431	0.991725	-0.00206568	0.484412	0.285452	0.506
undecanoate (11:0)	Maximum likelihood	27	-0.0735202	0.642377	0.929 (0.264- 3.272)	0.908881
undecanoate (11:0)	MR Egger	27	-1.4278	1.3932	0.24 (0.016- 3.68)	0.315256
undecanoate (11:0)	Weighted median	27	-0.518507	0.905931	0.595 (0.101- 3.515)	0.567086
undecanoate (11:0)	Weighted mode	27	-1.36531	1.53493	0.255 (0.013- 5.171)	0.381894
pyroglutamine*	Inverse variance weighted	18	-0.255001	0.250489	0.775 (0.474- 1.266)	0.308672	0.972501	0.0270962	0.303312	0.80985	0.36
pyroglutamine*	Maximum likelihood	18	-0.25088	0.237195	0.778 (0.489- 1.239)	0.290193
pyroglutamine*	MR Egger	18	-0.106921	0.657896	0.899 (0.247- 3.263)	0.872932
pyroglutamine*	Weighted median	18	-0.0329516	0.331338	0.968 (0.505- 1.852)	0.920781
pyroglutamine*	Weighted mode	18	0.0471398	0.394015	1.048 (0.484- 2.269)	0.906171
cortisone	Inverse variance weighted	34	0.607052	0.517266	1.835 (0.666- 5.058)	0.240564	0.972501	-0.0124126	0.0897773	0.479369	0.087
cortisone	Maximum likelihood	34	0.633872	0.457973	1.885 (0.768- 4.625)	0.166333
cortisone	MR Egger	34	1.30556	1.1064	3.69 (0.422- 32.269)	0.246696
cortisone	Weighted median	34	0.694204	0.75821	2.002 (0.453- 8.849)	0.359886
cortisone	Weighted mode	34	0.4878	0.896892	1.629 (0.281- 9.447)	0.590181
betaine	Inverse variance weighted	21	0.121002	0.463861	1.129 (0.455- 2.802)	0.794201	0.981498	-0.0234443	0.290883	0.571225	0.36
betaine	Maximum likelihood	21	0.127153	0.444137	1.136 (0.476- 2.712)	0.774655
betaine	MR Egger	21	-0.426249	1.06045	0.653 (0.082- 5.219)	0.692207
betaine	Weighted median	21	-0.682488	0.632899	0.505 (0.146- 1.747)	0.280876
betaine	Weighted mode	21	-0.657817	0.812408	0.518 (0.105- 2.546)	0.427635
hexanoylcarnitine	Inverse variance weighted	16	-0.381311	0.343401	0.683 (0.348- 1.339)	0.266829	0.972501	-0.0250128	0.0874156	0.696561	0.123
hexanoylcarnitine	Maximum likelihood	16	-0.377569	0.284337	0.686 (0.393- 1.197)	0.184214
hexanoylcarnitine	MR Egger	16	-0.147494	0.685488	0.863 (0.225- 3.307)	0.832741
hexanoylcarnitine	Weighted median	16	-0.660108	0.380715	0.517 (0.245- 1.09)	0.0829422
hexanoylcarnitine	Weighted mode	16	-0.542005	0.402213	0.582 (0.264- 1.279)	0.197804
N1-methyladenosine	Inverse variance weighted	8	1.96898	1.68057	7.163 (0.266- 193.038)	0.241352	0.972501	-0.00757013	0.332167	0.183262	0.352
N1-methyladenosine	Maximum likelihood	8	2.07426	1.66613	7.959 (0.304- 208.488)	0.213149
N1-methyladenosine	MR Egger	8	-6.41429	5.79105	0.002 (0- 139.236)	0.310442
N1-methyladenosine	Weighted median	8	-0.518273	2.25207	0.596 (0.007- 49.194)	0.817989
N1-methyladenosine	Weighted mode	8	-0.584893	2.436	0.557 (0.005- 66.001)	0.81713
leucine	Inverse variance weighted	154	-0.253464	0.486549	0.776 (0.299- 2.014)	0.602407	0.972501	-0.0162929	0.0613317	0.299943	0.075
leucine	Maximum likelihood	154	-0.260273	0.457664	0.771 (0.314- 1.89)	0.569561
leucine	MR Egger	154	-1.66316	1.43998	0.19 (0.011- 3.187)	0.249909
leucine	Weighted median	154	-0.206187	0.79608	0.814 (0.171- 3.873)	0.795633
leucine	Weighted mode	154	-0.521721	1.17861	0.593 (0.059- 5.98)	0.658639
docosahexaenoate (DHA; 22:6n3)	Inverse variance weighted	6	-0.4173	0.44708	0.659 (0.274- 1.582)	0.350618	0.972501	0.00340501	0.782535	0.786709	0.896
docosahexaenoate (DHA; 22:6n3)	Maximum likelihood	6	-0.422214	0.451951	0.656 (0.27- 1.59)	0.350199
docosahexaenoate (DHA; 22:6n3)	MR Egger	6	-0.184034	0.921903	0.832 (0.137- 5.068)	0.851512
docosahexaenoate (DHA; 22:6n3)	Weighted median	6	-0.394137	0.591099	0.674 (0.212- 2.148)	0.504908
docosahexaenoate (DHA; 22:6n3)	Weighted mode	6	-0.413148	0.597413	0.662 (0.205- 2.134)	0.520005
cysteine	Inverse variance weighted	18	-0.0794458	0.419651	0.924 (0.406- 2.102)	0.849847	0.984869	0.0168474	0.126779	0.14358	0.16
cysteine	Maximum likelihood	18	-0.0815535	0.366179	0.922 (0.45- 1.889)	0.823758
cysteine	MR Egger	18	0.670217	0.632919	1.955 (0.565- 6.758)	0.305357
cysteine	Weighted median	18	0.211586	0.496229	1.236 (0.467- 3.268)	0.669825
cysteine	Weighted mode	18	0.292611	0.534633	1.34 (0.47- 3.821)	0.591278
gamma-glutamylthreonine*	Inverse variance weighted	10	-0.679452	0.46318	0.507 (0.204- 1.257)	0.142396	0.972501	0.0565758	0.5184	0.855378	0.58
gamma-glutamylthreonine*	Maximum likelihood	10	-0.699864	0.474189	0.497 (0.196- 1.258)	0.139966
gamma-glutamylthreonine*	MR Egger	10	-0.475008	1.18211	0.622 (0.061- 6.309)	0.698331
gamma-glutamylthreonine*	Weighted median	10	-0.527643	0.6156	0.59 (0.177- 1.972)	0.391379
gamma-glutamylthreonine*	Weighted mode	10	-0.526519	0.744632	0.591 (0.137- 2.542)	0.497412
carnitine	Inverse variance weighted	161	-0.355035	0.44903	0.701 (0.291- 1.691)	0.429136	0.972501	-0.0175492	0.24621	0.0820794	0.283
carnitine	Maximum likelihood	161	-0.367108	0.442518	0.693 (0.291- 1.649)	0.40677
carnitine	MR Egger	161	1.99555	1.41549	7.356 (0.459- 117.909)	0.160553
carnitine	Weighted median	161	-0.748754	0.751413	0.473 (0.108- 2.063)	0.319026
carnitine	Weighted mode	161	-0.79782	1.30854	0.45 (0.035- 5.853)	0.542925
isovalerylcarnitine	Inverse variance weighted	18	0.233632	0.327686	1.263 (0.665- 2.401)	0.475862	0.972501	-0.00116199	0.0919503	0.534179	0.182
isovalerylcarnitine	Maximum likelihood	18	0.241203	0.272954	1.273 (0.745- 2.173)	0.376871
isovalerylcarnitine	MR Egger	18	-0.0299734	0.532371	0.97 (0.342- 2.755)	0.955799
isovalerylcarnitine	Weighted median	18	0.107376	0.39731	1.113 (0.511- 2.426)	0.786961
isovalerylcarnitine	Weighted mode	18	-0.0198645	0.374292	0.98 (0.471- 2.042)	0.958293
uridine	Inverse variance weighted	20	-0.108631	0.886798	0.897 (0.158- 5.101)	0.902505	0.991725	-0.00436256	0.140845	0.504522	0.143
uridine	Maximum likelihood	20	-0.113829	0.788796	0.892 (0.19- 4.188)	0.885258
uridine	MR Egger	20	1.61392	2.68455	5.022 (0.026- 968.385)	0.555211
uridine	Weighted median	20	-0.347129	1.14829	0.707 (0.074- 6.709)	0.762422
uridine	Weighted mode	20	2.46728	1.96352	11.79 (0.251- 553.237)	0.224143
indolelactate	Inverse variance weighted	18	0.0367605	0.334387	1.037 (0.539- 1.998)	0.912462	0.991725	0.00631915	0.807502	0.485786	0.894
indolelactate	Maximum likelihood	18	0.0375882	0.33633	1.038 (0.537- 2.007)	0.911014
indolelactate	MR Egger	18	0.313291	0.511863	1.368 (0.502- 3.73)	0.549098
indolelactate	Weighted median	18	0.140764	0.446847	1.151 (0.479- 2.764)	0.75275
indolelactate	Weighted mode	18	0.0667726	0.442566	1.069 (0.449- 2.545)	0.881849
stearidonate (18:4n3)	Inverse variance weighted	10	0.318798	0.3466	1.375 (0.697- 2.713)	0.357685	0.972501	0.00607988	0.264557	0.795338	0.33
stearidonate (18:4n3)	Maximum likelihood	10	0.330874	0.318814	1.392 (0.745- 2.601)	0.299351
stearidonate (18:4n3)	MR Egger	10	0.141591	0.755335	1.152 (0.262- 5.063)	0.855971
stearidonate (18:4n3)	Weighted median	10	0.174263	0.415341	1.19 (0.527- 2.687)	0.674803
stearidonate (18:4n3)	Weighted mode	10	0.270343	0.438152	1.31 (0.555- 3.093)	0.552517
taurodeoxycholate	Inverse variance weighted	13	-0.0671964	0.149436	0.935 (0.698- 1.253)	0.652951	0.972501	0.0376404	0.628858	0.5705	0.619
taurodeoxycholate	Maximum likelihood	13	-0.0658565	0.152099	0.936 (0.695- 1.261)	0.665025
taurodeoxycholate	MR Egger	13	0.227615	0.525828	1.256 (0.448- 3.519)	0.673474
taurodeoxycholate	Weighted median	13	0.039954	0.205284	1.041 (0.696- 1.556)	0.845684
taurodeoxycholate	Weighted mode	13	0.0334472	0.303703	1.034 (0.57- 1.875)	0.914126
threitol	Inverse variance weighted	13	0.0407781	0.340965	1.042 (0.534- 2.032)	0.904803	0.991725	0.0666955	0.829288	0.865969	0.854
threitol	Maximum likelihood	13	0.0423478	0.344538	1.043 (0.531- 2.05)	0.902177
threitol	MR Egger	13	0.168934	0.816379	1.184 (0.239- 5.865)	0.839844
threitol	Weighted median	13	0.0616663	0.464944	1.064 (0.428- 2.646)	0.894485
threitol	Weighted mode	13	0.134956	0.583726	1.144 (0.365- 3.593)	0.821056
trans-4-hydroxyproline	Inverse variance weighted	6	0.296631	0.422885	1.345 (0.587- 3.082)	0.483025	0.972501	-0.0135162	0.944597	0.536302	0.924
trans-4-hydroxyproline	Maximum likelihood	6	0.300271	0.426301	1.35 (0.586- 3.114)	0.481207
trans-4-hydroxyproline	MR Egger	6	0.799661	0.856216	2.225 (0.415- 11.916)	0.403203
trans-4-hydroxyproline	Weighted median	6	0.198357	0.526454	1.219 (0.435- 3.422)	0.706338
trans-4-hydroxyproline	Weighted mode	6	-0.0932788	0.660154	0.911 (0.25- 3.322)	0.893151
kynurenine	Inverse variance weighted	35	0.335804	0.404451	1.399 (0.633- 3.091)	0.406386	0.972501	-0.00887118	0.902379	0.117907	0.909
kynurenine	Maximum likelihood	35	0.343124	0.409567	1.409 (0.632- 3.145)	0.402159
kynurenine	MR Egger	35	-0.775612	0.801737	0.46 (0.096- 2.216)	0.340374
kynurenine	Weighted median	35	0.404556	0.63032	1.499 (0.436- 5.155)	0.520986
kynurenine	Weighted mode	35	0.620796	0.730039	1.86 (0.445- 7.781)	0.401074
oleoylcarnitine	Inverse variance weighted	10	0.227042	0.477579	1.255 (0.492- 3.2)	0.634501	0.972501	0.00322375	0.502072	0.801286	0.585
oleoylcarnitine	Maximum likelihood	10	0.235701	0.486752	1.266 (0.488- 3.286)	0.628221
oleoylcarnitine	MR Egger	10	-0.141559	1.49738	0.868 (0.046- 16.335)	0.927007
oleoylcarnitine	Weighted median	10	0.220672	0.63149	1.247 (0.362- 4.299)	0.726754
oleoylcarnitine	Weighted mode	10	-0.817172	1.13686	0.442 (0.048- 4.1)	0.490506
bradykinin, des-arg(9)	Inverse variance weighted	19	-0.0188431	0.0927573	0.981 (0.818- 1.177)	0.839022	0.981498	0.0421096	0.399136	0.964143	0.433
bradykinin, des-arg(9)	Maximum likelihood	19	-0.0193478	0.0917235	0.981 (0.819- 1.174)	0.832937
bradykinin, des-arg(9)	MR Egger	19	-0.0107727	0.201002	0.989 (0.667- 1.467)	0.957883
bradykinin, des-arg(9)	Weighted median	19	0.0181035	0.124175	1.018 (0.798- 1.299)	0.884087
bradykinin, des-arg(9)	Weighted mode	19	0.0810239	0.131994	1.084 (0.837- 1.405)	0.546999
ADSGEGDFXAEGGGVR*	Inverse variance weighted	10	0.170924	0.23021	1.186 (0.756- 1.863)	0.457804	0.972501	0.000411491	0.529265	0.970573	0.606
ADSGEGDFXAEGGGVR*	Maximum likelihood	10	0.173946	0.232423	1.19 (0.755- 1.877)	0.454217
ADSGEGDFXAEGGGVR*	MR Egger	10	0.186846	0.477835	1.205 (0.473- 3.075)	0.705986
ADSGEGDFXAEGGGVR*	Weighted median	10	0.297435	0.298084	1.346 (0.751- 2.415)	0.318365
ADSGEGDFXAEGGGVR*	Weighted mode	10	0.23659	0.279426	1.267 (0.733- 2.191)	0.419105
homocitrulline	Inverse variance weighted	7	-0.86724	0.450442	0.42 (0.174- 1.016)	0.0541907	0.972501	0.00940498	0.436346	0.93482	0.377
homocitrulline	Maximum likelihood	7	-0.902353	0.469909	0.406 (0.161- 1.019)	0.0548236
homocitrulline	MR Egger	7	-0.975735	1.35306	0.377 (0.027- 5.346)	0.503127
homocitrulline	Weighted median	7	-1.14374	0.617891	0.319 (0.095- 1.07)	0.064165
homocitrulline	Weighted mode	7	-1.54733	0.921209	0.213 (0.035- 1.295)	0.144023
isovalerate	Inverse variance weighted	5	-1.26607	0.741514	0.282 (0.066- 1.206)	0.0877444	0.972501	-0.000674128	0.748159	0.262221	0.751
isovalerate	Maximum likelihood	5	-1.28939	0.757152	0.275 (0.062- 1.215)	0.0885785
isovalerate	MR Egger	5	-3.86583	2.02814	0.021 (0- 1.116)	0.152711
isovalerate	Weighted median	5	-0.773363	0.952653	0.461 (0.071- 2.986)	0.416906
isovalerate	Weighted mode	5	-0.769478	1.23409	0.463 (0.041- 5.204)	0.566737
erythrose	Inverse variance weighted	7	1.12317	0.422753	3.075 (1.343- 7.041)	0.00788871	0.529926	0.0303504	0.85693	0.942411	0.838
erythrose	Maximum likelihood	7	1.15276	0.446844	3.167 (1.319- 7.603)	0.00988617
erythrose	MR Egger	7	1.065	0.874863	2.901 (0.522- 16.115)	0.27779
erythrose	Weighted median	7	0.630971	0.553784	1.879 (0.635- 5.564)	0.254544
erythrose	Weighted mode	7	0.641779	0.708316	1.9 (0.474- 7.615)	0.399824
valine	Inverse variance weighted	6	0.0550454	1.22884	1.057 (0.095- 11.747)	0.964271	0.991725	-0.0090795	0.309663	0.0763523	0.36
valine	Maximum likelihood	6	0.0581377	1.15491	1.06 (0.11- 10.194)	0.959852
valine	MR Egger	6	-2.41047	1.53066	0.09 (0.004- 1.803)	0.190424
valine	Weighted median	6	-0.18234	1.43386	0.833 (0.05- 13.846)	0.898808
valine	Weighted mode	6	-1.3858	1.38494	0.25 (0.017- 3.776)	0.362943
glutamine	Inverse variance weighted	8	-0.00477878	1.0146	0.995 (0.136- 7.271)	0.996242	0.999896	0.0345595	0.862619	0.955489	0.907
glutamine	Maximum likelihood	8	-0.00472416	1.01794	0.995 (0.135- 7.319)	0.996297
glutamine	MR Egger	8	0.0746737	1.70115	1.078 (0.038- 30.233)	0.966412
glutamine	Weighted median	8	0.206546	1.28629	1.229 (0.099- 15.297)	0.872428
glutamine	Weighted mode	8	0.238686	1.36969	1.27 (0.087- 18.602)	0.866592
valerate	Inverse variance weighted	10	-0.680284	0.562683	0.506 (0.168- 1.526)	0.226662	0.972501	0.00718385	0.501657	0.586546	0.445
valerate	Maximum likelihood	10	-0.689668	0.574701	0.502 (0.163- 1.548)	0.230121
valerate	MR Egger	10	-1.74448	1.96083	0.175 (0.004- 8.156)	0.399608
valerate	Weighted median	10	-0.943475	0.816119	0.389 (0.079- 1.927)	0.247661
valerate	Weighted mode	10	-1.63759	1.51312	0.194 (0.01- 3.774)	0.30728
glycerol	Inverse variance weighted	18	-0.137201	0.393732	0.872 (0.403- 1.886)	0.727492	0.972501	0.0127696	0.401699	0.165656	0.439
glycerol	Maximum likelihood	18	-0.141626	0.394751	0.868 (0.4- 1.882)	0.719764
glycerol	MR Egger	18	0.716608	0.702529	2.047 (0.517- 8.114)	0.322886
glycerol	Weighted median	18	0.31235	0.553858	1.367 (0.462- 4.047)	0.572786
glycerol	Weighted mode	18	0.341632	0.524621	1.407 (0.503- 3.935)	0.523625
palmitoleate (16:1n7)	Inverse variance weighted	9	0.0481016	0.628543	1.049 (0.306- 3.597)	0.938998	0.991725	-0.00575765	0.0726923	0.176878	0.081
palmitoleate (16:1n7)	Maximum likelihood	9	0.0507312	0.483714	1.052 (0.408- 2.715)	0.916472
palmitoleate (16:1n7)	MR Egger	9	-2.10476	1.54817	0.122 (0.006- 2.534)	0.216152
palmitoleate (16:1n7)	Weighted median	9	0.308027	0.65591	1.361 (0.376- 4.921)	0.638628
palmitoleate (16:1n7)	Weighted mode	9	0.246858	0.721341	1.28 (0.311- 5.263)	0.741001
1-oleoylglycerophosphoethanolamine	Inverse variance weighted	9	-0.551672	0.653263	0.576 (0.16- 2.072)	0.398397	0.972501	0.0223179	0.0965217	0.666838	0.133
1-oleoylglycerophosphoethanolamine	Maximum likelihood	9	-0.539432	0.520421	0.583 (0.21- 1.617)	0.299954
1-oleoylglycerophosphoethanolamine	MR Egger	9	1.22066	4.00481	3.389 (0.001- 8691.447)	0.769382
1-oleoylglycerophosphoethanolamine	Weighted median	9	0.159122	0.705696	1.172 (0.294- 4.675)	0.821604
1-oleoylglycerophosphoethanolamine	Weighted mode	9	0.359893	0.870292	1.433 (0.26- 7.891)	0.69008
taurochenodeoxycholate	Inverse variance weighted	13	-0.0266235	0.183116	0.974 (0.68- 1.394)	0.884402	0.991725	0.0100496	0.199251	0.696184	0.194
taurochenodeoxycholate	Maximum likelihood	13	-0.0257035	0.1659	0.975 (0.704- 1.349)	0.876874
taurochenodeoxycholate	MR Egger	13	0.0777983	0.32234	1.081 (0.575- 2.033)	0.81372
taurochenodeoxycholate	Weighted median	13	-0.130496	0.246549	0.878 (0.541- 1.423)	0.596605
taurochenodeoxycholate	Weighted mode	13	-0.237932	0.316598	0.788 (0.424- 1.466)	0.46682
N-(2-furoyl)glycine	Inverse variance weighted	26	0.0165655	0.0470545	1.017 (0.927- 1.115)	0.724801	0.972501	-0.00264578	0.81684	0.25462	0.814
N-(2-furoyl)glycine	Maximum likelihood	26	0.0170019	0.0473837	1.017 (0.927- 1.116)	0.719734
N-(2-furoyl)glycine	MR Egger	26	0.0869053	0.0764606	1.091 (0.939- 1.267)	0.266926
N-(2-furoyl)glycine	Weighted median	26	0.0622832	0.071177	1.064 (0.926- 1.224)	0.381549
N-(2-furoyl)glycine	Weighted mode	26	0.0572211	0.0643421	1.059 (0.933- 1.201)	0.382306
glycochenodeoxycholate	Inverse variance weighted	14	-0.104227	0.152797	0.901 (0.668- 1.216)	0.495159	0.972501	0.0304587	0.605128	0.800259	0.647
glycochenodeoxycholate	Maximum likelihood	14	-0.102559	0.155434	0.903 (0.666- 1.224)	0.509366
glycochenodeoxycholate	MR Egger	14	-0.0313216	0.320582	0.969 (0.517- 1.817)	0.923782
glycochenodeoxycholate	Weighted median	14	-0.0261127	0.21102	0.974 (0.644- 1.473)	0.901517
glycochenodeoxycholate	Weighted mode	14	0.049942	0.253055	1.051 (0.64- 1.726)	0.846601
deoxycholate	Inverse variance weighted	17	0.155934	0.170704	1.169 (0.836- 1.633)	0.360993	0.972501	2.77254e-05	0.674086	0.810877	0.687
deoxycholate	Maximum likelihood	17	0.163438	0.173677	1.178 (0.838- 1.655)	0.346681
deoxycholate	MR Egger	17	0.244186	0.40055	1.277 (0.582- 2.799)	0.551233
deoxycholate	Weighted median	17	-0.00589226	0.239133	0.994 (0.622- 1.589)	0.980342
deoxycholate	Weighted mode	17	0.0569982	0.349784	1.059 (0.533- 2.101)	0.872596
gamma-glutamylglutamate	Inverse variance weighted	11	-0.320203	0.218966	0.726 (0.473- 1.115)	0.143648	0.972501	0.00317956	0.637576	0.88656	0.695
gamma-glutamylglutamate	Maximum likelihood	11	-0.318743	0.225349	0.727 (0.467- 1.131)	0.157231
gamma-glutamylglutamate	MR Egger	11	-0.248133	0.537693	0.78 (0.272- 2.238)	0.655407
gamma-glutamylglutamate	Weighted median	11	-0.185084	0.293527	0.831 (0.467- 1.477)	0.528334
gamma-glutamylglutamate	Weighted mode	11	-0.181993	0.288356	0.834 (0.474- 1.467)	0.542106
pyridoxate	Inverse variance weighted	12	-0.0208459	0.327188	0.979 (0.516- 1.86)	0.949199	0.991725	0.00806506	0.235152	0.879568	0.276
pyridoxate	Maximum likelihood	12	-0.0201533	0.2996	0.98 (0.545- 1.763)	0.946369
pyridoxate	MR Egger	12	0.0455058	0.547437	1.047 (0.358- 3.06)	0.935392
pyridoxate	Weighted median	12	0.267006	0.401459	1.306 (0.595- 2.869)	0.505993
pyridoxate	Weighted mode	12	0.255853	0.416488	1.292 (0.571- 2.922)	0.551504
serine	Inverse variance weighted	32	-0.0555145	0.475897	0.946 (0.372- 2.404)	0.907136	0.991725	-0.00765653	0.273101	0.435266	0.355
serine	Maximum likelihood	32	-0.0546948	0.454464	0.947 (0.389- 2.307)	0.904206
serine	MR Egger	32	0.923197	1.327	2.517 (0.187- 33.924)	0.491971
serine	Weighted median	32	0.017365	0.69242	1.018 (0.262- 3.953)	0.979992
serine	Weighted mode	32	0.434336	0.919037	1.544 (0.255- 9.353)	0.63981
malate	Inverse variance weighted	18	-0.290273	0.488244	0.748 (0.287- 1.948)	0.552161	0.972501	-0.0056099	0.873866	0.0885926	0.876
malate	Maximum likelihood	18	-0.282124	0.494462	0.754 (0.286- 1.988)	0.568293
malate	MR Egger	18	-2.79669	1.46596	0.061 (0.003- 1.08)	0.074536
malate	Weighted median	18	-0.197278	0.667987	0.821 (0.222- 3.04)	0.76774
malate	Weighted mode	18	-0.296869	0.968176	0.743 (0.111- 4.957)	0.762851
2-hydroxyisobutyrate	Inverse variance weighted	19	-0.404626	0.465637	0.667 (0.268- 1.662)	0.384863	0.972501	0.0149584	0.449872	0.610178	0.366
2-hydroxyisobutyrate	Maximum likelihood	19	-0.408317	0.47283	0.665 (0.263- 1.679)	0.38783
2-hydroxyisobutyrate	MR Egger	19	-1.06009	1.34854	0.346 (0.025- 4.87)	0.442626
2-hydroxyisobutyrate	Weighted median	19	-0.821715	0.696755	0.44 (0.112- 1.723)	0.238261
2-hydroxyisobutyrate	Weighted mode	19	-1.01891	0.835027	0.361 (0.07- 1.855)	0.238131
nonadecanoate (19:0)	Inverse variance weighted	16	0.296258	0.452998	1.345 (0.553- 3.268)	0.513115	0.972501	-0.0112873	0.186303	0.415947	0.1
nonadecanoate (19:0)	Maximum likelihood	16	0.311991	0.405926	1.366 (0.617- 3.027)	0.442136
nonadecanoate (19:0)	MR Egger	16	0.891772	0.844986	2.439 (0.466- 12.781)	0.30913
nonadecanoate (19:0)	Weighted median	16	0.157992	0.593487	1.171 (0.366- 3.748)	0.790077
nonadecanoate (19:0)	Weighted mode	16	0.561009	0.727315	1.752 (0.421- 7.29)	0.452484
pentadecanoate (15:0)	Inverse variance weighted	19	0.0277093	0.468799	1.028 (0.41- 2.577)	0.952867	0.991725	0.0124264	0.51297	0.972155	0.518
pentadecanoate (15:0)	Maximum likelihood	19	0.0297211	0.477964	1.03 (0.404- 2.629)	0.950417
pentadecanoate (15:0)	MR Egger	19	-0.0145241	1.28184	0.986 (0.08- 12.157)	0.991092
pentadecanoate (15:0)	Weighted median	19	-0.328259	0.654246	0.72 (0.2- 2.596)	0.615853
pentadecanoate (15:0)	Weighted mode	19	-0.337538	0.918664	0.714 (0.118- 4.319)	0.717588
pantothenate	Inverse variance weighted	25	0.451739	0.343209	1.571 (0.802- 3.078)	0.1881	0.972501	0.0404083	0.446665	0.711372	0.523
pantothenate	Maximum likelihood	25	0.46947	0.349203	1.599 (0.807- 3.171)	0.178817
pantothenate	MR Egger	25	0.259482	0.62092	1.296 (0.384- 4.378)	0.679896
pantothenate	Weighted median	25	0.279181	0.504653	1.322 (0.492- 3.555)	0.580117
pantothenate	Weighted mode	25	0.21787	0.559925	1.243 (0.415- 3.726)	0.700629
isoleucine	Inverse variance weighted	17	-0.685573	0.807442	0.504 (0.104- 2.452)	0.395844	0.972501	-0.00575877	0.589124	0.673605	0.597
isoleucine	Maximum likelihood	17	-0.679692	0.822647	0.507 (0.101- 2.541)	0.408676
isoleucine	MR Egger	17	-1.40295	1.85489	0.246 (0.006- 9.324)	0.461153
isoleucine	Weighted median	17	-1.21905	1.14223	0.296 (0.031- 2.772)	0.285857
isoleucine	Weighted mode	17	-1.48405	1.55519	0.227 (0.011- 4.779)	0.354152
octanoylcarnitine	Inverse variance weighted	16	-0.109013	0.294396	0.897 (0.504- 1.597)	0.711164	0.972501	0.00649438	0.260532	0.113036	0.294
octanoylcarnitine	Maximum likelihood	16	-0.105543	0.271424	0.9 (0.529- 1.532)	0.697388
octanoylcarnitine	MR Egger	16	-0.770851	0.479963	0.463 (0.181- 1.185)	0.130573
octanoylcarnitine	Weighted median	16	-0.402529	0.374744	0.669 (0.321- 1.394)	0.282758
octanoylcarnitine	Weighted mode	16	-0.413301	0.350694	0.661 (0.333- 1.315)	0.256946
creatine	Inverse variance weighted	8	-0.399256	0.335268	0.671 (0.348- 1.294)	0.233709	0.972501	0.0421212	0.953051	0.980891	0.925
creatine	Maximum likelihood	8	-0.399057	0.336226	0.671 (0.347- 1.297)	0.235278
creatine	MR Egger	8	-0.415207	0.721516	0.66 (0.161- 2.715)	0.585895
creatine	Weighted median	8	-0.303406	0.414502	0.738 (0.328- 1.664)	0.464183
creatine	Weighted mode	8	-0.265761	0.498851	0.767 (0.288- 2.038)	0.610696
methionine	Inverse variance weighted	21	-0.978987	1.06977	0.376 (0.046- 3.058)	0.360118	0.972501	-0.00876841	0.172615	0.761942	0.254
methionine	Maximum likelihood	21	-0.943743	0.965583	0.389 (0.059- 2.583)	0.32838
methionine	MR Egger	21	0.172727	3.90425	1.189 (0.001- 2502.524)	0.965174
methionine	Weighted median	21	-1.05536	1.3757	0.348 (0.023- 5.16)	0.442996
methionine	Weighted mode	21	-0.348291	1.89006	0.706 (0.017- 28.681)	0.855653
heme*	Inverse variance weighted	13	-0.0117794	0.291326	0.988 (0.558- 1.749)	0.967747	0.991725	-0.0099484	0.99377	0.660537	0.999
heme*	Maximum likelihood	13	-0.0120002	0.292517	0.988 (0.557- 1.753)	0.967277
heme*	MR Egger	13	0.191963	0.537288	1.212 (0.423- 3.473)	0.727641
heme*	Weighted median	13	0.0767564	0.41822	1.08 (0.476- 2.451)	0.854381
heme*	Weighted mode	13	0.0840517	0.417099	1.088 (0.48- 2.463)	0.843672
lactate	Inverse variance weighted	12	-0.686671	0.644291	0.503 (0.142- 1.779)	0.286524	0.972501	0.00844311	0.799567	0.728354	0.617
lactate	Maximum likelihood	12	-0.702546	0.652743	0.495 (0.138- 1.78)	0.281794
lactate	MR Egger	12	-0.0574133	1.87569	0.944 (0.024- 37.298)	0.976184
lactate	Weighted median	12	-1.02823	0.845502	0.358 (0.068- 1.876)	0.223939
lactate	Weighted mode	12	-1.29064	1.28365	0.275 (0.022- 3.405)	0.336285
taurolithocholate 3-sulfate	Inverse variance weighted	10	-0.219401	0.207944	0.803 (0.534- 1.207)	0.291383	0.972501	-0.0162163	0.916682	0.993476	0.911
taurolithocholate 3-sulfate	Maximum likelihood	10	-0.221936	0.210853	0.801 (0.53- 1.211)	0.29254
taurolithocholate 3-sulfate	MR Egger	10	-0.222695	0.442393	0.8 (0.336- 1.905)	0.628258
taurolithocholate 3-sulfate	Weighted median	10	-0.204079	0.266533	0.815 (0.484- 1.375)	0.443868
taurolithocholate 3-sulfate	Weighted mode	10	-0.264052	0.321645	0.768 (0.409- 1.442)	0.432885
choline	Inverse variance weighted	23	0.308349	0.905897	1.361 (0.231- 8.036)	0.733571	0.972501	0.00273308	0.229969	0.363108	0.231
choline	Maximum likelihood	23	0.316045	0.850067	1.372 (0.259- 7.259)	0.71005
choline	MR Egger	23	-1.89155	2.53481	0.151 (0.001- 21.686)	0.463802
choline	Weighted median	23	0.247316	1.18263	1.281 (0.126- 13.004)	0.834352
choline	Weighted mode	23	0.39655	2.26609	1.487 (0.018- 126.228)	0.862686
2-hydroxyglutarate	Inverse variance weighted	13	0.517893	0.377182	1.678 (0.801- 3.515)	0.169734	0.972501	0.0310794	0.93977	0.982936	0.929
2-hydroxyglutarate	Maximum likelihood	13	0.529766	0.383041	1.699 (0.802- 3.599)	0.166648
2-hydroxyglutarate	MR Egger	13	0.533424	0.803821	1.705 (0.353- 8.239)	0.520605
2-hydroxyglutarate	Weighted median	13	0.546184	0.496248	1.727 (0.653- 4.567)	0.271059
2-hydroxyglutarate	Weighted mode	13	0.534253	0.766926	1.706 (0.379- 7.671)	0.499315
3-(3-hydroxyphenyl)propionate	Inverse variance weighted	11	-0.15774	0.104293	0.854 (0.696- 1.048)	0.130417	0.972501	-0.0132125	0.390464	0.551963	0.498
3-(3-hydroxyphenyl)propionate	Maximum likelihood	11	-0.163027	0.103822	0.85 (0.693- 1.041)	0.116357
3-(3-hydroxyphenyl)propionate	MR Egger	11	-0.245949	0.178814	0.782 (0.551- 1.11)	0.202256
3-(3-hydroxyphenyl)propionate	Weighted median	11	-0.12127	0.145794	0.886 (0.666- 1.179)	0.405527
3-(3-hydroxyphenyl)propionate	Weighted mode	11	-0.109374	0.159449	0.896 (0.656- 1.225)	0.508335
2-aminobutyrate	Inverse variance weighted	39	1.23226	0.453079	3.429 (1.411- 8.334)	0.00653327	0.529926	-0.00636255	0.828087	0.361132	0.746
2-aminobutyrate	Maximum likelihood	39	1.28552	0.462215	3.617 (1.462- 8.948)	0.00541571
2-aminobutyrate	MR Egger	39	-0.0423966	1.45105	0.958 (0.056- 16.472)	0.976848
2-aminobutyrate	Weighted median	39	0.650786	0.646596	1.917 (0.54- 6.808)	0.314185
2-aminobutyrate	Weighted mode	39	0.367196	1.00754	1.444 (0.2- 10.402)	0.717543
hyodeoxycholate	Inverse variance weighted	16	-0.117384	0.152005	0.889 (0.66- 1.198)	0.439977	0.972501	0.00398894	0.315911	0.421073	0.387
hyodeoxycholate	Maximum likelihood	16	-0.114382	0.145985	0.892 (0.67- 1.187)	0.433322
hyodeoxycholate	MR Egger	16	0.0616503	0.265048	1.064 (0.633- 1.788)	0.819438
hyodeoxycholate	Weighted median	16	-0.0460112	0.189477	0.955 (0.659- 1.385)	0.808135
hyodeoxycholate	Weighted mode	16	0.0541083	0.239001	1.056 (0.661- 1.686)	0.823952
histidine	Inverse variance weighted	7	0.13316	1.47635	1.142 (0.063- 20.631)	0.928132	0.991725	0.0214467	0.338707	0.120584	0.369
histidine	Maximum likelihood	7	0.13871	1.41564	1.149 (0.072- 18.419)	0.921945
histidine	MR Egger	7	-3.30391	2.30269	0.037 (0- 3.351)	0.210811
histidine	Weighted median	7	-0.573318	1.82431	0.564 (0.016- 20.132)	0.753319
histidine	Weighted mode	7	-1.14589	2.06409	0.318 (0.006- 18.169)	0.598859
ornithine	Inverse variance weighted	9	-0.265751	0.701833	0.767 (0.194- 3.034)	0.704945	0.972501	-0.114032	0.545462	0.66509	0.577
ornithine	Maximum likelihood	9	-0.272345	0.711875	0.762 (0.189- 3.074)	0.702036
ornithine	MR Egger	9	-1.12106	2.01909	0.326 (0.006- 17.053)	0.596025
ornithine	Weighted median	9	-0.0932594	0.986773	0.911 (0.132- 6.302)	0.924704
ornithine	Weighted mode	9	-0.145188	1.12704	0.865 (0.095- 7.876)	0.900679
indoleacetate	Inverse variance weighted	19	0.22308	0.283078	1.25 (0.718- 2.177)	0.430666	0.972501	-0.00861338	0.62618	0.933366	0.676
indoleacetate	Maximum likelihood	19	0.231626	0.287639	1.261 (0.717- 2.215)	0.420665
indoleacetate	MR Egger	19	0.195826	0.428122	1.216 (0.526- 2.815)	0.653171
indoleacetate	Weighted median	19	0.378767	0.381057	1.46 (0.692- 3.082)	0.320228
indoleacetate	Weighted mode	19	0.270085	0.386858	1.31 (0.614- 2.796)	0.494004
pelargonate (9:0)	Inverse variance weighted	33	0.169184	0.503499	1.184 (0.441- 3.177)	0.736859	0.972501	0.0064927	0.761612	0.611781	0.851
pelargonate (9:0)	Maximum likelihood	33	0.176667	0.514218	1.193 (0.436- 3.269)	0.731174
pelargonate (9:0)	MR Egger	33	-0.763625	1.88772	0.466 (0.012- 18.846)	0.688606
pelargonate (9:0)	Weighted median	33	-0.031984	0.698514	0.969 (0.246- 3.808)	0.963479
pelargonate (9:0)	Weighted mode	33	-0.786782	1.30969	0.455 (0.035- 5.931)	0.552246
4-hydroxyhippurate	Inverse variance weighted	9	-0.0929128	0.250805	0.911 (0.557- 1.49)	0.711041	0.972501	-0.0343306	0.991918	0.900979	0.908
4-hydroxyhippurate	Maximum likelihood	9	-0.0936202	0.251948	0.911 (0.556- 1.492)	0.710201
4-hydroxyhippurate	MR Egger	9	-0.00379745	0.734889	0.996 (0.236- 4.206)	0.996021
4-hydroxyhippurate	Weighted median	9	-0.0706047	0.308316	0.932 (0.509- 1.705)	0.818868
4-hydroxyhippurate	Weighted mode	9	-0.068668	0.449223	0.934 (0.387- 2.252)	0.882294
1-linoleoylglycerophosphoethanolamine*	Inverse variance weighted	14	0.0705406	0.330477	1.073 (0.561- 2.051)	0.830975	0.981498	0.0112833	0.679524	0.773922	0.744
1-linoleoylglycerophosphoethanolamine*	Maximum likelihood	14	0.0744987	0.334004	1.077 (0.56- 2.073)	0.823498
1-linoleoylglycerophosphoethanolamine*	MR Egger	14	-0.0941542	0.650713	0.91 (0.254- 3.258)	0.887354
1-linoleoylglycerophosphoethanolamine*	Weighted median	14	-0.0934259	0.437144	0.911 (0.387- 2.146)	0.830766
1-linoleoylglycerophosphoethanolamine*	Weighted mode	14	-0.105111	0.514824	0.9 (0.328- 2.469)	0.841384
4-androsten-3beta,17beta-diol disulfate 1*	Inverse variance weighted	21	0.0327349	0.125245	1.033 (0.808- 1.321)	0.79381	0.981498	0.0233929	0.459593	0.863594	0.484
4-androsten-3beta,17beta-diol disulfate 1*	Maximum likelihood	21	0.0341303	0.127234	1.035 (0.806- 1.328)	0.788508
4-androsten-3beta,17beta-diol disulfate 1*	MR Egger	21	0.068382	0.241589	1.071 (0.667- 1.719)	0.780199
4-androsten-3beta,17beta-diol disulfate 1*	Weighted median	21	0.0161492	0.184231	1.016 (0.708- 1.458)	0.930149
4-androsten-3beta,17beta-diol disulfate 1*	Weighted mode	21	-0.00152019	0.18991	0.998 (0.688- 1.449)	0.993692
5-oxoproline	Inverse variance weighted	22	-0.32221	0.519288	0.725 (0.262- 2.005)	0.534939	0.972501	-0.0334649	0.623226	0.672144	0.675
5-oxoproline	Maximum likelihood	22	-0.312423	0.526974	0.732 (0.26- 2.055)	0.553274
5-oxoproline	MR Egger	22	-0.0290498	0.857631	0.971 (0.181- 5.217)	0.973315
5-oxoproline	Weighted median	22	-0.473625	0.716291	0.623 (0.153- 2.535)	0.508472
5-oxoproline	Weighted mode	22	-0.468716	0.749675	0.626 (0.144- 2.72)	0.538559
dodecanedioate	Inverse variance weighted	7	-0.182016	0.367024	0.834 (0.406- 1.711)	0.619948	0.972501	0.0225016	0.875548	0.532407	0.91
dodecanedioate	Maximum likelihood	7	-0.182742	0.367252	0.833 (0.406- 1.711)	0.61877
dodecanedioate	MR Egger	7	-1.08023	1.38947	0.34 (0.022- 5.171)	0.472064
dodecanedioate	Weighted median	7	-0.33819	0.441051	0.713 (0.3- 1.693)	0.443212
dodecanedioate	Weighted mode	7	-0.351704	0.462189	0.703 (0.284- 1.741)	0.475519
N2,N2-dimethylguanosine	Inverse variance weighted	49	-0.443988	0.412257	0.641 (0.286- 1.439)	0.281495	0.972501	0.046297	0.25513	0.612578	0.265
N2,N2-dimethylguanosine	Maximum likelihood	49	-0.434143	0.398558	0.648 (0.297- 1.415)	0.276028
N2,N2-dimethylguanosine	MR Egger	49	-0.00190262	0.961566	0.998 (0.152- 6.572)	0.99843
N2,N2-dimethylguanosine	Weighted median	49	-0.203447	0.641062	0.816 (0.232- 2.866)	0.750971
N2,N2-dimethylguanosine	Weighted mode	49	-0.15417	0.761696	0.857 (0.193- 3.814)	0.840456
hydroxyisovaleroyl carnitine	Inverse variance weighted	8	0.481319	0.40173	1.618 (0.736- 3.556)	0.230872	0.972501	0.0167908	0.415671	0.0607398	0.409
hydroxyisovaleroyl carnitine	Maximum likelihood	8	0.516687	0.423041	1.676 (0.732- 3.841)	0.221948
hydroxyisovaleroyl carnitine	MR Egger	8	-0.888069	0.715294	0.411 (0.101- 1.672)	0.260737
hydroxyisovaleroyl carnitine	Weighted median	8	0.323948	0.532081	1.383 (0.487- 3.923)	0.542636
hydroxyisovaleroyl carnitine	Weighted mode	8	0.51575	0.653722	1.675 (0.465- 6.032)	0.45603
indolepropionate	Inverse variance weighted	18	-0.384579	0.235914	0.681 (0.429- 1.081)	0.103066	0.972501	-0.014269	0.834283	0.880853	0.86
indolepropionate	Maximum likelihood	18	-0.378237	0.24018	0.685 (0.428- 1.097)	0.115301
indolepropionate	MR Egger	18	-0.441522	0.442091	0.643 (0.27- 1.53)	0.3328
indolepropionate	Weighted median	18	-0.39506	0.334621	0.674 (0.35- 1.298)	0.237754
indolepropionate	Weighted mode	18	-0.386764	0.368195	0.679 (0.33- 1.398)	0.308223
pro-hydroxy-pro	Inverse variance weighted	20	0.204317	0.43204	1.227 (0.526- 2.861)	0.636276	0.972501	-0.0173272	0.402845	0.717496	0.453
pro-hydroxy-pro	Maximum likelihood	20	0.212938	0.429863	1.237 (0.533- 2.873)	0.620344
pro-hydroxy-pro	MR Egger	20	0.587313	1.13198	1.799 (0.196- 16.544)	0.610195
pro-hydroxy-pro	Weighted median	20	-0.0498169	0.587551	0.951 (0.301- 3.01)	0.93243
pro-hydroxy-pro	Weighted mode	20	-0.00643749	0.717837	0.994 (0.243- 4.057)	0.992938
palmitate (16:0)	Inverse variance weighted	28	-0.542626	0.533298	0.581 (0.204- 1.653)	0.30892	0.972501	0.0152599	0.790499	0.771613	0.781
palmitate (16:0)	Maximum likelihood	28	-0.552123	0.540827	0.576 (0.199- 1.662)	0.307309
palmitate (16:0)	MR Egger	28	-0.214671	1.23878	0.807 (0.071- 9.146)	0.863764
palmitate (16:0)	Weighted median	28	-0.641399	0.782513	0.527 (0.114- 2.441)	0.412407
palmitate (16:0)	Weighted mode	28	-0.703019	0.999802	0.495 (0.07- 3.513)	0.487976
leucylleucine	Inverse variance weighted	11	-0.126403	0.323966	0.881 (0.467- 1.663)	0.696409	0.972501	0.0405222	0.748473	0.913014	0.777
leucylleucine	Maximum likelihood	11	-0.12877	0.327434	0.879 (0.463- 1.67)	0.69412
leucylleucine	MR Egger	11	-0.234393	1.01434	0.791 (0.108- 5.776)	0.822421
leucylleucine	Weighted median	11	-0.0565986	0.446608	0.945 (0.394- 2.268)	0.899154
leucylleucine	Weighted mode	11	-0.0246782	0.534032	0.976 (0.343- 2.779)	0.964052
cyclo(leu-pro)	Inverse variance weighted	15	-0.232974	0.221163	0.792 (0.514- 1.222)	0.292155	0.972501	0.00711615	0.214115	0.248729	0.18
cyclo(leu-pro)	Maximum likelihood	15	-0.236856	0.196683	0.789 (0.537- 1.16)	0.228491
cyclo(leu-pro)	MR Egger	15	-0.62625	0.391701	0.535 (0.248- 1.152)	0.133877
cyclo(leu-pro)	Weighted median	15	-0.352102	0.314384	0.703 (0.38- 1.302)	0.262725
cyclo(leu-pro)	Weighted mode	15	-0.49263	0.329682	0.611 (0.32- 1.166)	0.157302
dehydroisoandrosterone sulfate (DHEA-S)	Inverse variance weighted	20	-0.117804	0.227977	0.889 (0.569- 1.39)	0.605339	0.972501	0.00505315	0.919602	0.898559	0.914
dehydroisoandrosterone sulfate (DHEA-S)	Maximum likelihood	20	-0.116157	0.231054	0.89 (0.566- 1.4)	0.615155
dehydroisoandrosterone sulfate (DHEA-S)	MR Egger	20	-0.0374973	0.661637	0.963 (0.263- 3.523)	0.95543
dehydroisoandrosterone sulfate (DHEA-S)	Weighted median	20	-0.423887	0.313966	0.654 (0.354- 1.211)	0.176982
dehydroisoandrosterone sulfate (DHEA-S)	Weighted mode	20	-0.590866	0.502778	0.554 (0.207- 1.484)	0.254431
phenyllactate (PLA)	Inverse variance weighted	18	0.431202	0.514358	1.539 (0.562- 4.218)	0.401845	0.972501	0.0106857	0.0906935	0.098414	0.105
phenyllactate (PLA)	Maximum likelihood	18	0.45315	0.439635	1.573 (0.665- 3.724)	0.302662
phenyllactate (PLA)	MR Egger	18	-1.66031	1.28696	0.19 (0.015- 2.368)	0.215348
phenyllactate (PLA)	Weighted median	18	0.0671939	0.638528	1.07 (0.306- 3.739)	0.916191
phenyllactate (PLA)	Weighted mode	18	0.0783701	0.702219	1.082 (0.273- 4.283)	0.912445
7-alpha-hydroxy-3-oxo-4-cholestenoate (7-Hoca)	Inverse variance weighted	15	-0.912132	0.566624	0.402 (0.132- 1.22)	0.107449	0.972501	-0.0116317	0.561974	0.829916	0.621
7-alpha-hydroxy-3-oxo-4-cholestenoate (7-Hoca)	Maximum likelihood	15	-0.938348	0.57816	0.391 (0.126- 1.215)	0.104592
7-alpha-hydroxy-3-oxo-4-cholestenoate (7-Hoca)	MR Egger	15	-0.595189	1.55311	0.551 (0.026- 11.576)	0.707748
7-alpha-hydroxy-3-oxo-4-cholestenoate (7-Hoca)	Weighted median	15	-0.76791	0.813802	0.464 (0.094- 2.287)	0.34537
7-alpha-hydroxy-3-oxo-4-cholestenoate (7-Hoca)	Weighted mode	15	-0.849487	1.02539	0.428 (0.057- 3.191)	0.421314
10-undecenoate (11:1n1)	Inverse variance weighted	22	0.0748778	0.198552	1.078 (0.73- 1.59)	0.706084	0.972501	0.00921466	0.742998	0.490752	0.806
10-undecenoate (11:1n1)	Maximum likelihood	22	0.0782601	0.201592	1.081 (0.728- 1.605)	0.69786
10-undecenoate (11:1n1)	MR Egger	22	-0.0563591	0.272707	0.945 (0.554- 1.613)	0.838361
10-undecenoate (11:1n1)	Weighted median	22	0.0780046	0.263643	1.081 (0.645- 1.813)	0.767328
10-undecenoate (11:1n1)	Weighted mode	22	0.063127	0.230379	1.065 (0.678- 1.673)	0.786751
1-palmitoylglycerophosphocholine	Inverse variance weighted	32	-0.511684	0.619447	0.599 (0.178- 2.019)	0.408785	0.972501	-0.0362344	0.35219	0.203387	0.358
1-palmitoylglycerophosphocholine	Maximum likelihood	32	-0.516163	0.615349	0.597 (0.179- 1.994)	0.401574
1-palmitoylglycerophosphocholine	MR Egger	32	2.97727	2.75217	19.634 (0.089- 4322.265)	0.287965
1-palmitoylglycerophosphocholine	Weighted median	32	-1.04163	0.841682	0.353 (0.068- 1.837)	0.215881
1-palmitoylglycerophosphocholine	Weighted mode	32	-2.47332	2.23519	0.084 (0.001- 6.737)	0.277008
laurylcarnitine	Inverse variance weighted	13	0.151001	0.315493	1.163 (0.627- 2.158)	0.63221	0.972501	-0.0265555	0.541013	0.630496	0.653
laurylcarnitine	Maximum likelihood	13	0.157107	0.32161	1.17 (0.623- 2.198)	0.625194
laurylcarnitine	MR Egger	13	0.605598	0.971462	1.832 (0.273- 12.301)	0.545738
laurylcarnitine	Weighted median	13	0.219299	0.450395	1.245 (0.515- 3.01)	0.626327
laurylcarnitine	Weighted mode	13	0.368319	0.647948	1.445 (0.406- 5.146)	0.580219
gamma-glutamylphenylalanine	Inverse variance weighted	34	0.510056	0.49442	1.665 (0.632- 4.389)	0.302248	0.972501	-0.00044127	0.526537	0.755344	0.568
gamma-glutamylphenylalanine	Maximum likelihood	34	0.532975	0.503013	1.704 (0.636- 4.567)	0.289343
gamma-glutamylphenylalanine	MR Egger	34	0.245052	0.977462	1.278 (0.188- 8.679)	0.803647
gamma-glutamylphenylalanine	Weighted median	34	0.311967	0.841806	1.366 (0.262- 7.113)	0.710941
gamma-glutamylphenylalanine	Weighted mode	34	0.346708	0.886969	1.414 (0.249- 8.046)	0.69839
C-glycosyltryptophan*	Inverse variance weighted	21	1.09034	0.732897	2.975 (0.707- 12.514)	0.136825	0.972501	-0.0543291	0.462355	0.612514	0.548
C-glycosyltryptophan*	Maximum likelihood	21	1.13957	0.754742	3.125 (0.712- 13.72)	0.131073
C-glycosyltryptophan*	MR Egger	21	2.1088	2.11353	8.238 (0.131- 518.692)	0.330932
C-glycosyltryptophan*	Weighted median	21	0.328817	1.05493	1.389 (0.176- 10.984)	0.755271
C-glycosyltryptophan*	Weighted mode	21	0.426383	1.23083	1.532 (0.137- 17.096)	0.732647
bilirubin (E,Z or Z,E)*	Inverse variance weighted	18	-0.0495375	0.180332	0.952 (0.668- 1.355)	0.783546	0.981498	0.0195813	0.43115	0.218064	0.461
bilirubin (E,Z or Z,E)*	Maximum likelihood	18	-0.0505436	0.181779	0.951 (0.666- 1.358)	0.780974
bilirubin (E,Z or Z,E)*	MR Egger	18	0.313388	0.334658	1.368 (0.71- 2.636)	0.362966
bilirubin (E,Z or Z,E)*	Weighted median	18	-0.163833	0.256669	0.849 (0.513- 1.404)	0.523275
bilirubin (E,Z or Z,E)*	Weighted mode	18	-0.0979034	0.271616	0.907 (0.532- 1.544)	0.722951
3-methyl-2-oxobutyrate	Inverse variance weighted	17	0.366952	0.648379	1.443 (0.405- 5.144)	0.571425	0.972501	-0.0405741	0.452141	0.709956	0.44
3-methyl-2-oxobutyrate	Maximum likelihood	17	0.385183	0.663544	1.47 (0.4- 5.396)	0.561582
3-methyl-2-oxobutyrate	MR Egger	17	1.30383	2.55987	3.683 (0.024- 556.222)	0.617928
3-methyl-2-oxobutyrate	Weighted median	17	0.883745	0.921528	2.42 (0.398- 14.731)	0.337559
3-methyl-2-oxobutyrate	Weighted mode	17	1.36585	1.71367	3.919 (0.136- 112.69)	0.437101
1-oleoylglycerophosphocholine	Inverse variance weighted	14	-0.435372	0.48039	0.647 (0.252- 1.659)	0.364783	0.972501	-0.0154883	0.456143	0.532669	0.405
1-oleoylglycerophosphocholine	Maximum likelihood	14	-0.461786	0.492985	0.63 (0.24- 1.656)	0.348907
1-oleoylglycerophosphocholine	MR Egger	14	-1.07201	1.10531	0.342 (0.039- 2.987)	0.351253
1-oleoylglycerophosphocholine	Weighted median	14	-0.717103	0.705871	0.488 (0.122- 1.947)	0.309671
1-oleoylglycerophosphocholine	Weighted mode	14	-1.49687	1.39636	0.224 (0.014- 3.456)	0.303226
1-stearoylglycerophosphocholine	Inverse variance weighted	13	-0.332184	0.547075	0.717 (0.246- 2.096)	0.543718	0.972501	-0.0204347	0.0708143	0.692084	0.061
1-stearoylglycerophosphocholine	Maximum likelihood	13	-0.333302	0.457478	0.717 (0.292- 1.757)	0.466269
1-stearoylglycerophosphocholine	MR Egger	13	0.0883575	1.17953	1.092 (0.108- 11.026)	0.941632
1-stearoylglycerophosphocholine	Weighted median	13	-0.0175059	0.646248	0.983 (0.277- 3.487)	0.978389
1-stearoylglycerophosphocholine	Weighted mode	13	1.10629	0.944313	3.023 (0.475- 19.243)	0.264122
ursodeoxycholate	Inverse variance weighted	11	0.0235368	0.159279	1.024 (0.749- 1.399)	0.882523	0.991725	0.0232674	0.383237	0.869228	0.479
ursodeoxycholate	Maximum likelihood	11	0.0249379	0.156316	1.025 (0.755- 1.393)	0.873248
ursodeoxycholate	MR Egger	11	0.0633716	0.288782	1.065 (0.605- 1.876)	0.8312
ursodeoxycholate	Weighted median	11	-0.0608614	0.212298	0.941 (0.621- 1.427)	0.774358
ursodeoxycholate	Weighted mode	11	-0.00376926	0.213292	0.996 (0.656- 1.513)	0.986248
tyrosine	Inverse variance weighted	31	-1.11193	0.594591	0.329 (0.103- 1.055)	0.0614723	0.972501	0.0150423	0.526218	0.20195	0.532
tyrosine	Maximum likelihood	31	-1.17411	0.615153	0.309 (0.093- 1.032)	0.0563077
tyrosine	MR Egger	31	1.97627	2.43893	7.216 (0.061- 859.686)	0.424367
tyrosine	Weighted median	31	-1.05803	0.882357	0.347 (0.062- 1.957)	0.230489
tyrosine	Weighted mode	31	-1.21542	1.44712	0.297 (0.017- 5.058)	0.407613
glycerophosphorylcholine (GPC)	Inverse variance weighted	18	0.124754	0.237947	1.133 (0.711- 1.806)	0.600075	0.972501	0.00816742	0.969747	0.49062	0.908
glycerophosphorylcholine (GPC)	Maximum likelihood	18	0.130118	0.244888	1.139 (0.705- 1.841)	0.595186
glycerophosphorylcholine (GPC)	MR Egger	18	-0.0405084	0.333893	0.96 (0.499- 1.848)	0.904947
glycerophosphorylcholine (GPC)	Weighted median	18	0.00104739	0.300757	1.001 (0.555- 1.805)	0.997221
glycerophosphorylcholine (GPC)	Weighted mode	18	-0.063129	0.283907	0.939 (0.538- 1.638)	0.826685
2-hydroxypalmitate	Inverse variance weighted	46	-0.203109	0.409615	0.816 (0.366- 1.822)	0.619998	0.972501	0.00938343	0.805821	0.652255	0.835
2-hydroxypalmitate	Maximum likelihood	46	-0.20253	0.417022	0.817 (0.361- 1.849)	0.627211
2-hydroxypalmitate	MR Egger	46	0.20189	0.982104	1.224 (0.179- 8.388)	0.838075
2-hydroxypalmitate	Weighted median	46	-0.396415	0.588135	0.673 (0.212- 2.13)	0.500298
2-hydroxypalmitate	Weighted mode	46	-1.19889	1.07462	0.302 (0.037- 2.478)	0.270497
N-acetylalanine	Inverse variance weighted	23	-1.22897	0.905171	0.293 (0.05- 1.725)	0.174553	0.972501	-0.0202905	0.769805	0.634731	0.78
N-acetylalanine	Maximum likelihood	23	-1.18657	0.922399	0.305 (0.05- 1.861)	0.198304
N-acetylalanine	MR Egger	23	-8.88181	15.9002	0 (0- 4755682380.798)	0.582345
N-acetylalanine	Weighted median	23	-1.6614	1.29403	0.19 (0.015- 2.399)	0.199179
N-acetylalanine	Weighted mode	23	-2.40833	2.1971	0.09 (0.001- 6.672)	0.284872
stearate (18:0)	Inverse variance weighted	42	-0.157875	0.450069	0.854 (0.353- 2.063)	0.725754	0.972501	0.0113775	0.870614	0.448045	0.782
stearate (18:0)	Maximum likelihood	42	-0.151478	0.457513	0.859 (0.351- 2.107)	0.740576
stearate (18:0)	MR Egger	42	0.730212	1.24337	2.076 (0.181- 23.741)	0.560313
stearate (18:0)	Weighted median	42	-0.0395396	0.630238	0.961 (0.279- 3.306)	0.949975
stearate (18:0)	Weighted mode	42	0.334037	1.14314	1.397 (0.149- 13.126)	0.7716
10-nonadecenoate (19:1n9)	Inverse variance weighted	7	0.0674278	0.481327	1.07 (0.416- 2.748)	0.888591	0.991725	0.00125808	0.741493	0.459165	0.415
10-nonadecenoate (19:1n9)	Maximum likelihood	7	0.069386	0.486015	1.072 (0.413- 2.779)	0.886476
10-nonadecenoate (19:1n9)	MR Egger	7	1.02694	1.29013	2.792 (0.223- 35.009)	0.462138
10-nonadecenoate (19:1n9)	Weighted median	7	0.468297	0.611018	1.597 (0.482- 5.29)	0.443425
10-nonadecenoate (19:1n9)	Weighted mode	7	0.578284	0.707804	1.783 (0.445- 7.139)	0.445143
laurate (12:0)	Inverse variance weighted	38	0.462028	0.413394	1.587 (0.706- 3.569)	0.263718	0.972501	0.00614455	0.950226	0.559692	0.947
laurate (12:0)	Maximum likelihood	38	0.469785	0.417404	1.6 (0.706- 3.625)	0.26038
laurate (12:0)	MR Egger	38	0.895037	0.843669	2.447 (0.468- 12.79)	0.295807
laurate (12:0)	Weighted median	38	0.559653	0.688025	1.75 (0.454- 6.741)	0.415978
laurate (12:0)	Weighted mode	38	0.521598	0.758145	1.685 (0.381- 7.445)	0.495749
3-carboxy-4-methyl-5-propyl-2-furanpropanoate (CMPF)	Inverse variance weighted	14	0.135608	0.132543	1.145 (0.883- 1.485)	0.306249	0.972501	0.00516161	0.897737	0.714048	0.909
3-carboxy-4-methyl-5-propyl-2-furanpropanoate (CMPF)	Maximum likelihood	14	0.141478	0.133874	1.152 (0.886- 1.498)	0.290601
3-carboxy-4-methyl-5-propyl-2-furanpropanoate (CMPF)	MR Egger	14	0.0488945	0.266415	1.05 (0.623- 1.77)	0.857448
3-carboxy-4-methyl-5-propyl-2-furanpropanoate (CMPF)	Weighted median	14	0.0540447	0.179509	1.056 (0.742- 1.501)	0.763362
3-carboxy-4-methyl-5-propyl-2-furanpropanoate (CMPF)	Weighted mode	14	0.102288	0.219593	1.108 (0.72- 1.704)	0.649064
phenylalanine	Inverse variance weighted	5	-4.73751	1.85576	0.009 (0- 0.333)	0.010684	0.529926	-0.00537425	0.808091	0.476045	0.815
phenylalanine	Maximum likelihood	5	-4.82654	1.94465	0.008 (0- 0.362)	0.0130664
phenylalanine	MR Egger	5	-1.69289	4.18202	0.184 (0- 667.716)	0.712757
phenylalanine	Weighted median	5	-3.05619	2.41496	0.047 (0- 5.35)	0.205684
phenylalanine	Weighted mode	5	-2.8884	3.07988	0.056 (0- 23.293)	0.401428
hypoxanthine	Inverse variance weighted	21	-0.892498	0.403793	0.41 (0.186- 0.904)	0.0270855	0.839649	0.00336172	0.743857	0.6372	0.726
hypoxanthine	Maximum likelihood	21	-0.914935	0.412655	0.401 (0.178- 0.899)	0.02661
hypoxanthine	MR Egger	21	-1.38101	1.09631	0.251 (0.029- 2.155)	0.223034
hypoxanthine	Weighted median	21	-0.649187	0.589372	0.522 (0.165- 1.659)	0.270684
hypoxanthine	Weighted mode	21	-0.831558	0.804967	0.435 (0.09- 2.109)	0.313918
1-linoleoylglycerophosphocholine	Inverse variance weighted	15	0.39962	0.529924	1.491 (0.528- 4.213)	0.450785	0.972501	-0.000301242	0.449604	0.647613	0.503
1-linoleoylglycerophosphocholine	Maximum likelihood	15	0.412276	0.541237	1.51 (0.523- 4.363)	0.446222
1-linoleoylglycerophosphocholine	MR Egger	15	-0.258403	1.50841	0.772 (0.04- 14.851)	0.866619
1-linoleoylglycerophosphocholine	Weighted median	15	-0.569239	0.740411	0.566 (0.133- 2.416)	0.442003
1-linoleoylglycerophosphocholine	Weighted mode	15	-0.420713	0.819397	0.657 (0.132- 3.272)	0.615649
caprylate (8:0)	Inverse variance weighted	43	-0.196383	0.398552	0.822 (0.376- 1.795)	0.622196	0.972501	-0.015975	0.0876513	0.575551	0.15
caprylate (8:0)	Maximum likelihood	43	-0.202646	0.353762	0.817 (0.408- 1.634)	0.566759
caprylate (8:0)	MR Egger	43	-0.540231	0.729802	0.583 (0.139- 2.436)	0.463371
caprylate (8:0)	Weighted median	43	-0.596336	0.615815	0.551 (0.165- 1.842)	0.33286
caprylate (8:0)	Weighted mode	43	-0.53645	0.555386	0.585 (0.197- 1.737)	0.339621
urate	Inverse variance weighted	18	-0.146724	0.662228	0.864 (0.236- 3.162)	0.824656	0.981498	-0.0188795	0.602625	0.802486	0.649
urate	Maximum likelihood	18	-0.145533	0.668089	0.865 (0.233- 3.202)	0.827557
urate	MR Egger	18	0.135801	1.2933	1.145 (0.091- 14.45)	0.917678
urate	Weighted median	18	0.242613	0.923515	1.275 (0.209- 7.789)	0.792777
urate	Weighted mode	18	-0.0537264	0.932906	0.948 (0.152- 5.899)	0.954746
glutaroyl carnitine	Inverse variance weighted	31	-0.15109	0.283164	0.86 (0.494- 1.498)	0.593634	0.972501	0.0110926	0.800485	0.681405	0.79
glutaroyl carnitine	Maximum likelihood	31	-0.153696	0.286341	0.858 (0.489- 1.503)	0.591436
glutaroyl carnitine	MR Egger	31	0.108047	0.686025	1.114 (0.29- 4.274)	0.875945
glutaroyl carnitine	Weighted median	31	-0.432743	0.395558	0.649 (0.299- 1.409)	0.273952
glutaroyl carnitine	Weighted mode	31	-0.268727	0.520105	0.764 (0.276- 2.118)	0.609169
5alpha-androstan-3beta,17beta-diol disulfate	Inverse variance weighted	16	0.0421582	0.152098	1.043 (0.774- 1.405)	0.781644	0.981498	-0.00226297	0.211293	0.379215	0.255
5alpha-androstan-3beta,17beta-diol disulfate	Maximum likelihood	16	0.0439801	0.136812	1.045 (0.799- 1.366)	0.747859
5alpha-androstan-3beta,17beta-diol disulfate	MR Egger	16	-0.155202	0.265794	0.856 (0.509- 1.442)	0.568564
5alpha-androstan-3beta,17beta-diol disulfate	Weighted median	16	-0.0585505	0.181011	0.943 (0.661- 1.345)	0.746344
5alpha-androstan-3beta,17beta-diol disulfate	Weighted mode	16	-0.0392325	0.185146	0.962 (0.669- 1.382)	0.835037
phenylalanylphenylalanine	Inverse variance weighted	4	0.203458	0.597423	1.226 (0.38- 3.953)	0.733435	0.972501	0.03626	0.903036	0.647917	0.896
phenylalanylphenylalanine	Maximum likelihood	4	0.204259	0.597913	1.227 (0.38- 3.96)	0.732637
phenylalanylphenylalanine	MR Egger	4	1.11648	1.81727	3.054 (0.087- 107.59)	0.601548
phenylalanylphenylalanine	Weighted median	4	0.384053	0.668058	1.468 (0.396- 5.438)	0.565372
phenylalanylphenylalanine	Weighted mode	4	0.404952	0.755388	1.499 (0.341- 6.59)	0.629099
1,5-anhydroglucitol (1,5-AG)	Inverse variance weighted	28	-0.149405	0.388139	0.861 (0.402- 1.843)	0.700291	0.972501	0.0130996	0.053342	0.0521898	0.073
1,5-anhydroglucitol (1,5-AG)	Maximum likelihood	28	-0.14433	0.328951	0.866 (0.454- 1.649)	0.660836
1,5-anhydroglucitol (1,5-AG)	MR Egger	28	-1.5614	0.785176	0.21 (0.045- 0.978)	0.0573664
1,5-anhydroglucitol (1,5-AG)	Weighted median	28	-0.553426	0.532731	0.575 (0.202- 1.634)	0.298876
1,5-anhydroglucitol (1,5-AG)	Weighted mode	28	-0.831068	0.674494	0.436 (0.116- 1.634)	0.228521
tryptophan	Inverse variance weighted	149	0.152678	0.477147	1.165 (0.457- 2.968)	0.748983	0.972501	0.000732492	0.450414	0.691417	0.522
tryptophan	Maximum likelihood	149	0.159443	0.485126	1.173 (0.453- 3.035)	0.74241
tryptophan	MR Egger	149	1.13056	2.50487	3.097 (0.023- 419.938)	0.652407
tryptophan	Weighted median	149	0.344594	0.682858	1.411 (0.37- 5.382)	0.613815
tryptophan	Weighted mode	149	1.92341	1.91569	6.844 (0.16- 292.414)	0.317004
n-Butyl Oleate	Inverse variance weighted	10	0.0472032	0.490644	1.048 (0.401- 2.742)	0.923357	0.991725	0.000179251	0.528345	0.159664	0.513
n-Butyl Oleate	Maximum likelihood	10	0.049583	0.502656	1.051 (0.392- 2.815)	0.921423
n-Butyl Oleate	MR Egger	10	-1.79099	1.2832	0.167 (0.013- 2.063)	0.200317
n-Butyl Oleate	Weighted median	10	0.501995	0.674412	1.652 (0.44- 6.196)	0.456668
n-Butyl Oleate	Weighted mode	10	0.539258	0.999494	1.715 (0.242- 12.161)	0.602611
2-methylbutyroylcarnitine	Inverse variance weighted	24	0.204791	0.456182	1.227 (0.502- 3.001)	0.653486	0.972501	0.0076256	0.957866	0.50542	0.967
2-methylbutyroylcarnitine	Maximum likelihood	24	0.212358	0.460633	1.237 (0.501- 3.05)	0.644789
2-methylbutyroylcarnitine	MR Egger	24	1.12034	1.42709	3.066 (0.187- 50.271)	0.440798
2-methylbutyroylcarnitine	Weighted median	24	0.416966	0.589508	1.517 (0.478- 4.818)	0.479373
2-methylbutyroylcarnitine	Weighted mode	24	0.504835	0.919931	1.657 (0.273- 10.053)	0.588448
estrone 3-sulfate	Inverse variance weighted	13	0.070057	0.0896018	1.073 (0.9- 1.278)	0.434291	0.972501	0.0083643	0.0947505	0.399606	0.103
estrone 3-sulfate	Maximum likelihood	13	0.0742025	0.0731703	1.077 (0.933- 1.243)	0.310531
estrone 3-sulfate	MR Egger	13	0.156416	0.133788	1.169 (0.9- 1.52)	0.26706
estrone 3-sulfate	Weighted median	13	0.160534	0.11051	1.174 (0.945- 1.458)	0.146318
estrone 3-sulfate	Weighted mode	13	0.148905	0.107801	1.161 (0.94- 1.434)	0.192369
4-acetamidobutanoate	Inverse variance weighted	33	0.171244	0.489083	1.187 (0.455- 3.095)	0.726239	0.972501	0.00952983	0.460649	0.520305	0.462
4-acetamidobutanoate	Maximum likelihood	33	0.174088	0.495526	1.19 (0.451- 3.143)	0.725349
4-acetamidobutanoate	MR Egger	33	-0.53782	1.19691	0.584 (0.056- 6.099)	0.656311
4-acetamidobutanoate	Weighted median	33	-0.357298	0.772281	0.7 (0.154- 3.178)	0.643613
4-acetamidobutanoate	Weighted mode	33	-0.415246	0.82867	0.66 (0.13- 3.35)	0.619731
mannitol	Inverse variance weighted	12	-0.096929	0.14775	0.908 (0.679- 1.212)	0.511803	0.972501	0.0437517	0.682407	0.838074	0.695
mannitol	Maximum likelihood	12	-0.0994061	0.150117	0.905 (0.675- 1.215)	0.507849
mannitol	MR Egger	12	-0.183392	0.437897	0.832 (0.353- 1.964)	0.684214
mannitol	Weighted median	12	-0.0906347	0.198799	0.913 (0.619- 1.349)	0.648453
mannitol	Weighted mode	12	-0.0161415	0.25977	0.984 (0.591- 1.637)	0.951568
acetylphosphate	Inverse variance weighted	17	-1.06851	0.940342	0.344 (0.054- 2.17)	0.25583	0.972501	-0.0284539	0.266778	0.915614	0.237
acetylphosphate	Maximum likelihood	17	-1.04111	0.885507	0.353 (0.062- 2.003)	0.239704
acetylphosphate	MR Egger	17	-1.39669	3.19645	0.247 (0- 130.107)	0.668372
acetylphosphate	Weighted median	17	-1.0277	1.23557	0.358 (0.032- 4.031)	0.405542
acetylphosphate	Weighted mode	17	-1.11692	1.77733	0.327 (0.01- 10.662)	0.538593
3-(4-hydroxyphenyl)lactate	Inverse variance weighted	22	0.377017	0.534157	1.458 (0.512- 4.154)	0.480302	0.972501	0.00640361	0.116341	0.594734	0.109
3-(4-hydroxyphenyl)lactate	Maximum likelihood	22	0.394484	0.469203	1.484 (0.591- 3.721)	0.400486
3-(4-hydroxyphenyl)lactate	MR Egger	22	-0.273177	1.31973	0.761 (0.057- 10.11)	0.838107
3-(4-hydroxyphenyl)lactate	Weighted median	22	0.0554551	0.655953	1.057 (0.292- 3.823)	0.932626
3-(4-hydroxyphenyl)lactate	Weighted mode	22	0.170977	1.07842	1.186 (0.143- 9.823)	0.875544
arachidonate (20:4n6)	Inverse variance weighted	21	-0.161491	0.388614	0.851 (0.397- 1.822)	0.677735	0.972501	0.0225714	0.623701	0.800024	0.772
arachidonate (20:4n6)	Maximum likelihood	21	-0.155545	0.392199	0.856 (0.397- 1.846)	0.691664
arachidonate (20:4n6)	MR Egger	21	-0.294573	0.647608	0.745 (0.209- 2.65)	0.654362
arachidonate (20:4n6)	Weighted median	21	0.148128	0.502391	1.16 (0.433- 3.104)	0.768112
arachidonate (20:4n6)	Weighted mode	21	-0.0128233	0.491384	0.987 (0.377- 2.586)	0.979439
cysteine-glutathione disulfide	Inverse variance weighted	9	-0.22138	0.362557	0.801 (0.394- 1.631)	0.54146	0.972501	-0.00137265	0.0516771	0.354355	0.077
cysteine-glutathione disulfide	Maximum likelihood	9	-0.23469	0.271005	0.791 (0.465- 1.345)	0.38649
cysteine-glutathione disulfide	MR Egger	9	1.41075	1.68525	4.099 (0.151- 111.478)	0.430176
cysteine-glutathione disulfide	Weighted median	9	-0.539714	0.384637	0.583 (0.274- 1.239)	0.160564
cysteine-glutathione disulfide	Weighted mode	9	-0.620351	0.547628	0.538 (0.184- 1.573)	0.290106
3-methoxytyrosine	Inverse variance weighted	16	-1.02313	0.433425	0.359 (0.154- 0.841)	0.0182463	0.705079	0.0452918	0.446502	0.072097	0.453
3-methoxytyrosine	Maximum likelihood	16	-0.985917	0.436664	0.373 (0.159- 0.878)	0.0239557
3-methoxytyrosine	MR Egger	16	-2.95624	1.08373	0.052 (0.006- 0.435)	0.0163401
3-methoxytyrosine	Weighted median	16	-1.03859	0.62742	0.354 (0.103- 1.211)	0.0978564
3-methoxytyrosine	Weighted mode	16	-1.67074	0.874707	0.188 (0.034- 1.045)	0.0754375
linoleate (18:2n6)	Inverse variance weighted	17	-0.0771541	0.577247	0.926 (0.299- 2.87)	0.893672	0.991725	-0.00317744	0.836714	0.788771	0.805
linoleate (18:2n6)	Maximum likelihood	17	-0.0759357	0.587244	0.927 (0.293- 2.93)	0.897113
linoleate (18:2n6)	MR Egger	17	-0.65793	2.20625	0.518 (0.007- 39.108)	0.769633
linoleate (18:2n6)	Weighted median	17	0.28177	0.778472	1.325 (0.288- 6.096)	0.717387
linoleate (18:2n6)	Weighted mode	17	0.469496	1.29066	1.599 (0.127- 20.069)	0.720796
acetylcarnitine	Inverse variance weighted	18	0.248035	0.411919	1.282 (0.572- 2.873)	0.547078	0.972501	0.0113361	0.67178	0.45668	0.587
acetylcarnitine	Maximum likelihood	18	0.257854	0.418479	1.294 (0.57- 2.939)	0.537783
acetylcarnitine	MR Egger	18	1.01284	1.08394	2.753 (0.329- 23.043)	0.363984
acetylcarnitine	Weighted median	18	0.0216674	0.595924	1.022 (0.318- 3.286)	0.970996
acetylcarnitine	Weighted mode	18	-0.000481958	0.687315	1 (0.26- 3.845)	0.999449
3-phenylpropionate (hydrocinnamate)	Inverse variance weighted	15	-0.088521	0.253714	0.915 (0.557- 1.505)	0.727164	0.972501	-0.00926987	0.640974	0.836098	0.607
3-phenylpropionate (hydrocinnamate)	Maximum likelihood	15	-0.087937	0.256668	0.916 (0.554- 1.515)	0.731892
3-phenylpropionate (hydrocinnamate)	MR Egger	15	-0.16322	0.435443	0.849 (0.362- 1.994)	0.713825
3-phenylpropionate (hydrocinnamate)	Weighted median	15	-0.146726	0.356176	0.864 (0.43- 1.736)	0.680377
3-phenylpropionate (hydrocinnamate)	Weighted mode	15	-0.171246	0.395892	0.843 (0.388- 1.831)	0.671925
levulinate (4-oxovalerate)	Inverse variance weighted	48	-0.159827	0.491219	0.852 (0.325- 2.232)	0.744903	0.972501	-0.0102163	0.0339852	0.691175	0.034
levulinate (4-oxovalerate)	Maximum likelihood	48	-0.162521	0.426835	0.85 (0.368- 1.962)	0.703383
levulinate (4-oxovalerate)	MR Egger	48	-0.687787	1.41061	0.503 (0.032- 7.981)	0.628162
levulinate (4-oxovalerate)	Weighted median	48	0.569146	0.623105	1.767 (0.521- 5.992)	0.36103
levulinate (4-oxovalerate)	Weighted mode	48	1.41167	1.46412	4.103 (0.233- 72.338)	0.339892
glycylvaline	Inverse variance weighted	7	0.144377	0.37836	1.155 (0.55- 2.425)	0.702768	0.972501	-0.0145645	0.0579627	0.550541	0.071
glycylvaline	Maximum likelihood	7	0.157128	0.277083	1.17 (0.68- 2.014)	0.570661
glycylvaline	MR Egger	7	-1.04789	1.906	0.351 (0.008- 14.7)	0.606121
glycylvaline	Weighted median	7	-0.0982828	0.391658	0.906 (0.421- 1.953)	0.80186
glycylvaline	Weighted mode	7	-0.246507	0.565645	0.782 (0.258- 2.368)	0.678225
succinylcarnitine	Inverse variance weighted	39	0.155684	0.389326	1.168 (0.545- 2.506)	0.689244	0.972501	-0.0159222	0.636793	0.0425045	0.664
succinylcarnitine	Maximum likelihood	39	0.162791	0.3945	1.177 (0.543- 2.55)	0.679862
succinylcarnitine	MR Egger	39	1.84887	0.894979	6.353 (1.099- 36.709)	0.045901
succinylcarnitine	Weighted median	39	0.960315	0.587027	2.613 (0.827- 8.256)	0.101861
succinylcarnitine	Weighted mode	39	0.997184	0.664765	2.711 (0.737- 9.975)	0.141864
5-dodecenoate (12:1n7)	Inverse variance weighted	20	-0.356855	0.304611	0.7 (0.385- 1.271)	0.241393	0.972501	0.00874145	0.0429841	0.828792	0.072
5-dodecenoate (12:1n7)	Maximum likelihood	20	-0.346304	0.247123	0.707 (0.436- 1.148)	0.161111
5-dodecenoate (12:1n7)	MR Egger	20	-0.242783	0.606594	0.784 (0.239- 2.576)	0.69369
5-dodecenoate (12:1n7)	Weighted median	20	0.214226	0.351465	1.239 (0.622- 2.467)	0.542178
5-dodecenoate (12:1n7)	Weighted mode	20	0.198333	0.481323	1.219 (0.475- 3.132)	0.684909
7-methylguanine	Inverse variance weighted	10	0.545266	0.513856	1.725 (0.63- 4.723)	0.288632	0.972501	-0.0103387	0.0774228	0.984432	0.115
7-methylguanine	Maximum likelihood	10	0.57185	0.407768	1.772 (0.797- 3.94)	0.160799
7-methylguanine	MR Egger	10	0.571253	1.40124	1.77 (0.114- 27.596)	0.694202
7-methylguanine	Weighted median	10	0.703535	0.536062	2.021 (0.707- 5.779)	0.18938
7-methylguanine	Weighted mode	10	0.768057	0.693189	2.156 (0.554- 8.387)	0.29659
DSGEGDFXAEGGGVR*	Inverse variance weighted	13	-0.275775	0.266388	0.759 (0.45- 1.279)	0.300557	0.972501	-0.00865057	0.229884	0.0416619	0.256
DSGEGDFXAEGGGVR*	Maximum likelihood	13	-0.274574	0.245179	0.76 (0.47- 1.229)	0.262759
DSGEGDFXAEGGGVR*	MR Egger	13	1.32708	0.734515	3.77 (0.894- 15.907)	0.0982041
DSGEGDFXAEGGGVR*	Weighted median	13	-0.159816	0.35055	0.852 (0.429- 1.694)	0.648461
DSGEGDFXAEGGGVR*	Weighted mode	13	-0.0385994	0.534875	0.962 (0.337- 2.745)	0.943659
15-methylpalmitate (isobar with 2-methylpalmitate)	Inverse variance weighted	14	0.269593	0.836798	1.309 (0.254- 6.751)	0.747323	0.972501	-0.00987285	0.000308308	0.288598	<0.001
15-methylpalmitate (isobar with 2-methylpalmitate)	Maximum likelihood	14	0.28313	0.514281	1.327 (0.484- 3.637)	0.581952
15-methylpalmitate (isobar with 2-methylpalmitate)	MR Egger	14	1.86154	1.65634	6.434 (0.25- 165.334)	0.283042
15-methylpalmitate (isobar with 2-methylpalmitate)	Weighted median	14	1.18225	0.746215	3.262 (0.756- 14.081)	0.113118
15-methylpalmitate (isobar with 2-methylpalmitate)	Weighted mode	14	1.44737	0.924642	4.252 (0.694- 26.041)	0.141514
cortisol	Inverse variance weighted	14	0.258502	0.621213	1.295 (0.383- 4.376)	0.677318	0.972501	0.00732056	0.00125758	0.709093	<0.001
cortisol	Maximum likelihood	14	0.277278	0.412643	1.32 (0.588- 2.963)	0.501612
cortisol	MR Egger	14	0.657681	1.22663	1.93 (0.174- 21.368)	0.60164
cortisol	Weighted median	14	0.397121	0.660638	1.488 (0.407- 5.43)	0.547762
cortisol	Weighted mode	14	-1.86577	1.94726	0.155 (0.003- 7.035)	0.355468
aspartate	Inverse variance weighted	5	-0.411796	0.921162	0.662 (0.109- 4.03)	0.654846	0.972501	-0.0286474	0.0230231	0.0619562	0.073
aspartate	Maximum likelihood	5	-0.456803	0.568608	0.633 (0.208- 1.93)	0.421761
aspartate	MR Egger	5	-3.63351	1.23467	0.026 (0.002- 0.297)	0.060369
aspartate	Weighted median	5	-0.507131	0.793241	0.602 (0.127- 2.851)	0.522618
aspartate	Weighted mode	5	-0.939148	1.05631	0.391 (0.049- 3.099)	0.424196
caproate (6:0)	Inverse variance weighted	32	-0.0210565	0.670055	0.979 (0.263- 3.641)	0.974931	0.991725	-0.0541537	0.0046598	0.454954	0.007
caproate (6:0)	Maximum likelihood	32	-0.0201563	0.518644	0.98 (0.355- 2.708)	0.968999
caproate (6:0)	MR Egger	32	1.45707	2.0659	4.293 (0.075- 246.224)	0.486066
caproate (6:0)	Weighted median	32	0.337632	0.789338	1.402 (0.298- 6.585)	0.66884
caproate (6:0)	Weighted mode	32	0.554329	0.879508	1.741 (0.311- 9.759)	0.533136
scyllo-inositol	Inverse variance weighted	11	0.558189	0.483576	1.748 (0.677- 4.509)	0.248379	0.972501	0.0455023	0.043226	0.0314645	0.086
scyllo-inositol	Maximum likelihood	11	0.577424	0.36862	1.781 (0.865- 3.669)	0.117244
scyllo-inositol	MR Egger	11	-1.55091	0.915432	0.212 (0.035- 1.276)	0.124475
scyllo-inositol	Weighted median	11	-0.109771	0.496683	0.896 (0.338- 2.372)	0.825086
scyllo-inositol	Weighted mode	11	-0.296932	0.560178	0.743 (0.248- 2.228)	0.607633
glycerate	Inverse variance weighted	16	0.917962	0.701409	2.504 (0.633- 9.902)	0.190622	0.972501	0.0443079	0.060596	0.00332737	0.065
glycerate	Maximum likelihood	16	0.966054	0.573031	2.628 (0.855- 8.078)	0.0918211
glycerate	MR Egger	16	5.95526	1.52963	385.776 (19.244- 7733.618)	0.00162313
glycerate	Weighted median	16	1.13961	0.81112	3.126 (0.638- 15.324)	0.160026
glycerate	Weighted mode	16	1.02708	1.25611	2.793 (0.238- 32.755)	0.426347
asparagine	Inverse variance weighted	42	-1.00922	0.433478	0.365 (0.156- 0.852)	0.0199014	0.705079	0.017335	0.0364502	0.0242949	0.064
asparagine	Maximum likelihood	42	-1.04811	0.383346	0.351 (0.165- 0.743)	0.00625469
asparagine	MR Egger	42	0.41513	0.734535	1.515 (0.359- 6.391)	0.575121
asparagine	Weighted median	42	-0.508768	0.556463	0.601 (0.202- 1.789)	0.360565
asparagine	Weighted mode	42	-0.42667	0.601541	0.653 (0.201- 2.122)	0.482155
citrate	Inverse variance weighted	42	-0.686603	0.561385	0.503 (0.167- 1.512)	0.22131	0.972501	-0.00465307	0.0111257	0.929991	0.009
citrate	Maximum likelihood	42	-0.72328	0.470397	0.485 (0.193- 1.22)	0.124148
citrate	MR Egger	42	-0.557442	1.56754	0.573 (0.027- 12.366)	0.723997
citrate	Weighted median	42	-1.68956	0.722759	0.185 (0.045- 0.761)	0.0194055
citrate	Weighted mode	42	-2.87192	2.15315	0.057 (0.001- 3.851)	0.189624
serotonin (5HT)	Inverse variance weighted	15	-0.0383711	0.408679	0.962 (0.432- 2.144)	0.925196	0.991725	0.0109289	0.0382398	0.498034	0.056
serotonin (5HT)	Maximum likelihood	15	-0.0374041	0.316827	0.963 (0.518- 1.792)	0.906021
serotonin (5HT)	MR Egger	15	-0.468649	0.744581	0.626 (0.145- 2.693)	0.539983
serotonin (5HT)	Weighted median	15	-0.549066	0.439386	0.577 (0.244- 1.366)	0.211438
serotonin (5HT)	Weighted mode	15	-0.520108	0.481752	0.594 (0.231- 1.528)	0.298562
allantoin	Inverse variance weighted	19	0.1877	0.340476	1.206 (0.619- 2.351)	0.581437	0.972501	-0.00106926	0.0382792	0.729252	0.054
allantoin	Maximum likelihood	19	0.198679	0.270946	1.22 (0.717- 2.075)	0.463389
allantoin	MR Egger	19	0.432891	0.779351	1.542 (0.335- 7.102)	0.585822
allantoin	Weighted median	19	0.366986	0.439806	1.443 (0.61- 3.418)	0.404041
allantoin	Weighted mode	19	0.57	0.467926	1.768 (0.707- 4.424)	0.238897
Abbreviations: IVW, Inverse variance weighted; SE, standard error; OR, odds ratio; CI, confidence interval; FDR, false discovery rate. Bold font value, P < 0.05 in IVW analysis.

## Sheet: Table S5
Supplementary Table S5. The causal effects of four types of dietary intakes on the two blood metabolites
Exposure (dietary intakes)	Outcome (metabolites)	Method	nSNP	Beta (95%CI)	P value
Cheese intake	3-methoxytyrosine	Inverse variance weighted	80	0.006 (-0.050, 0.062)	0.824
Cheese intake	1-stearoylglycerol	Inverse variance weighted	88	-0.004 (-0.058, 0.050)	0.888
Salt added to food	3-methoxytyrosine	Inverse variance weighted	119	0.021 (-0.024, 0.067)	0.357
Salt added to food	1-stearoylglycerol	Inverse variance weighted	125	-0.026 (-0.073, 0.020)	0.261
Coffee intake	3-methoxytyrosine	Inverse variance weighted	61	0.004 (-0.062, 0.070)	0.907
Coffee intake	1-stearoylglycerol	Inverse variance weighted	61	0.028 (-0.043,0.098)	0.437
Type of fat/oil used in cooking: Low fat polyunsaturated margarine	3-methoxytyrosine	Inverse variance weighted	4	0.230 (-0.399,0.858)	0.474
Type of fat/oil used in cooking: Low fat polyunsaturated margarine	1-stearoylglycerol	Inverse variance weighted	8	0.036 (-0.368, 0.440)	0.862
Abbreviations: CI, confidence interval.

## Sheet: Table S6
Supplementary Table S6. Results of causal associations between polyunsaturated fatty acids, blood lipids and coffee's related metabolites and delirium
Metabolites	Method	nSNP	Beta	SE	OR (95%CI)	P value	MR-Egger intercept	P Heterogeneity	P Pleiotropy	P mrpresso
[truncated: 111 more rows]

## Sheet: Table S7
Supplementary Table S7. Reverse MR analysis results
Outcome	Exposure	Method	nSNP	Beta	SE	P value
[truncated: 31 more rows]
